# Supplementary material for: Phosphoproteomic Analysis of the Amygdala Response to Adolescent Glucocorticoid Exposure Reveals G-Protein Coupled Receptor Kinase 2 as a Target for Reducing Motivation for Alcohol
Source: Proteomes. 2018 Oct 12;6(4):41. doi: 10.3390/proteomes6040041 (PMC6313880; doi:10.3390/proteomes6040041)
Supplement: Supplementary file 1 [file proteomes-06-00041-s001.zip]

Archive with 1 entries (1 files):
- proteomes-356290-supplementary.xlsx
