# Supplementary material for: Phosphoproteomic Analysis of the Amygdala Response to Adolescent Glucocorticoid Exposure Reveals G-Protein Coupled Receptor Kinase 2 as a Target for Reducing Motivation for Alcohol
Source: Proteomes. 2018 Oct 12;6(4):41. doi: 10.3390/proteomes6040041 (PMC6313880; doi:10.3390/proteomes6040041)
Supplement: Supplementary file 1 [file proteomes-06-00041-s001.zip › proteomes-356290-supplementary.xlsx]

## Sheet: Suppl. Table 1
					Normalized				Water+Sucrose	Water+Sucrose	Water+Sucrose	Water+Sucrose	Water+Sucrose	Water+Sucrose	Water+Sucrose	Water+Sucrose	Water+Sucrose	Water+Alcohol	Water+Alcohol	Water+Alcohol	Water+Alcohol	Water+Alcohol	Water+Alcohol	Water+Alcohol	Water+Alcohol		CORT+Alcohol	CORT+Alcohol	CORT+Alcohol	CORT+Alcohol	CORT+Alcohol	CORT+Alcohol	CORT+Alcohol	CORT+Alcohol	CORT+Sucrose	CORT+Sucrose	CORT+Sucrose	CORT+Sucrose	CORT+Sucrose	CORT+Sucrose	CORT+Sucrose	CORT+Sucrose	CORT+Sucrose	CORT+Sucrose	CORT+Sucrose
Protein	Sequence	Variable modifications ([position] description)	Description	Anova	log2((CORT)/(H2O))	minus log (anova)	log2((EtOH)/(Sucrose))	Maximum CV	KOT10-0373	KOT10-0379	KOT10-0409	KOT10-0459	KOT10-0492	KOT10-0569	KOT10-0578	KOT10-0593	KOT10-0474	KOT10-0394	KOT10-0424	KOT10-0439	KOT10-0483	KOT10-0596	KOT10-0599	KOT10-0602	KOT10-0638	Average	KOT10-0376	KOT10-0382	KOT10-0388	KOT10-0418	KOT10-0421	KOT10-0572	KOT10-0575	KOT10-0626	KOT10-0391	KOT10-0397	KOT10-0403	KOT10-0427	KOT10-0430	KOT10-0462	KOT10-0477	KOT10-0489	KOT10-0581	KOT10-0584	KOT10-0608	KOT10-0614	Average	#	m/z
GRM5_RAT	SPSPISTLSHLAGSAGR	[1] Phospho (ST)|[3] Phospho (ST)	Metabotropic glutamate receptor 5 OS=Rattus norvegicus GN=Grm5 PE=1 SV=2	8.77271e-09	1.27077	8.05687	0.169642	44.9952	254159	227327	296397	319254	234295	162604	288692	128815	243467	361923	356252	334703	476657	308349	301000	189385	369224	285442	678773	590130	554181	514627	672396	712018	1.28304e+06	893661	588773	389044	675225	699321	439739	705891	370799	675919	591780	1.70339e+06	587517	448591	688741	1440	899.401
NFL_RAT	AEEAKDEPPSEGEAEEEEK	[10] Phospho (ST)	Neurofilament light polypeptide OS=Rattus norvegicus GN=Nefl PE=1 SV=3	9.90788e-09	-2.48763	8.00402	-0.887807	77.4428	1.53976e+07	7.46287e+06	1.43887e+07	1.48918e+07	6.51197e+06	3.55915e+07	1.13182e+07	1.92041e+07	5.04574e+06	3.48574e+06	2.99262e+06	4.66595e+06	1.40321e+06	6.53406e+06	1.00841e+07	1.60752e+07	6.98208e+06	1.0708e+07	914617	1.32071e+06	1.41795e+06	1.42712e+06	1.41404e+06	2.73213e+06	1.22183e+06	1.55888e+06	2.221e+06	2.45972e+06	1.24462e+06	1.74203e+06	2.63901e+06	1.19099e+06	2.66516e+06	1.6555e+06	2.78133e+06	731565	3.18164e+06	3.66458e+06	1.90922e+06	68	728.291
CXA1_RAT	VAAGHELQPLAIVDQRPSSRASSR	[19] Phospho (ST)|[22] Phospho (ST)|[23] Phospho (ST)	Gap junction alpha-1 protein OS=Rattus norvegicus GN=Gja1 PE=1 SV=2	3.3429e-08	3.05473	7.47588	0.306509	96.0929	82419.9	63809.2	111500	70527.1	71923.7	140882	240189	274195	376411	209767	131990	62603.3	240959	188787	131021	527391	136020	180023	1.57618e+06	811486	346369	271854	925770	944588	4.88647e+06	4.60738e+06	1.62959e+06	371319	996819	1.34071e+06	316906	905547	179204	1.52652e+06	784274	3.86729e+06	2.99661e+06	632421	1.49587e+06	728	697.071
ADA2A_RAT	DGDALDLEESSSSEHAERPQGPGKPER	[10] Phospho (ST)|[11] Phospho (ST)|[12] Phospho (ST)|[13] Phospho (ST)	Alpha-2A adrenergic receptor OS=Rattus norvegicus GN=Adra2a PE=2 SV=2	6.22551e-08	2.04335	7.20583	0.316848	65.816	297684	201256	199256	222729	185015	183014	145545	76486.2	259182	308487	259795	134274	304860	170825	211049	106252	211747	204556	1.34471e+06	817675	378047	364434	737869	916492	2.08298e+06	1.5551e+06	935118	267149	734486	863897	304810	689858	229497	887330	291729	2.04799e+06	1.06517e+06	349308	843183	2246	1071.73
NFL_RAT	DEPPSEGEAEEEEK	[5] Phospho (ST)	Neurofilament light polypeptide OS=Rattus norvegicus GN=Nefl PE=1 SV=3	1.36994e-07	-1.7402	6.8633	-0.528105	44.7504	5.26777e+06	3.97611e+06	4.83756e+06	4.59761e+06	3.14881e+06	7.55746e+06	3.74547e+06	5.77801e+06	2.46814e+06	2.00988e+06	1.82538e+06	3.44025e+06	732078	2.30852e+06	4.26577e+06	5.49455e+06	3.44396e+06	3.81749e+06	568647	1.20775e+06	747363	777672	1.21346e+06	1.32383e+06	384827	591679	1.81504e+06	1.72922e+06	703625	1.4939e+06	1.77186e+06	714917	1.77168e+06	1.38427e+06	1.13466e+06	248899	1.64261e+06	1.62769e+06	1.14268e+06	232	827.804
MAP2_RAT	VDHGAEIITQSPSRSSVASPR	[11] Phospho (ST)|[13] Phospho (ST)|[15] Phospho (ST)|[16] Phospho (ST)|[19] Phospho (ST)	Microtubule-associated protein 2 OS=Rattus norvegicus GN=Map2 PE=1 SV=3	2.09214e-07	1.77638	6.67941	0.259611	55.2268	823142	755209	1.59773e+06	1.20217e+06	809155	1.20271e+06	1.06813e+06	1.13134e+06	989520	2.33906e+06	2.51717e+06	1.42938e+06	2.05462e+06	1.76291e+06	2.7971e+06	872036	2.67036e+06	1.53069e+06	6.09278e+06	5.48092e+06	2.1731e+06	2.31219e+06	5.43924e+06	5.75517e+06	1.04226e+07	8.32042e+06	6.93314e+06	2.04708e+06	4.35075e+06	7.41281e+06	2.23905e+06	4.17228e+06	1.76335e+06	7.16849e+06	2.17923e+06	1.0984e+07	7.69973e+06	1.92594e+06	5.24361e+06	268	865.323
NFH_RAT	TLDVKSPEAK	[6] Phospho (ST)	Neurofilament heavy polypeptide OS=Rattus norvegicus GN=Nefh PE=1 SV=4	2.95504e-07	-2.38663	6.52944	-1.36309	75.7328	604662	259268	462679	578033	249661	428898	153042	236912	184340	58569.3	58943.8	181186	36717.7	65775.8	125966	251656	99604.1	237407	29723.5	34985.7	36248	41661.6	30779.7	32663.9	23637.1	21601.2	86657	58159.7	47870.9	60966.5	57248.5	65985.9	73604.1	74993.5	28877.6	7247.7	62154.9	32909.3	45398.8	1494	584.286
NFM_RAT	AEEEGGSEEEVGDKSPQESK	[15] Phospho (ST)	Neurofilament medium polypeptide OS=Rattus norvegicus GN=Nefm PE=1 SV=4	5.41606e-07	-1.69113	6.26632	-0.625777	63.3556	1.00772e+06	942203	815940	760314	690252	1.41899e+06	791937	1.96717e+06	545134	320403	380172	496235	204352	411835	463437	1.60047e+06	339422	773881	218367	223167	275488	226456	207261	229700	109520	226843	256794	329498	209957	235756	391749	237761	345260	221965	160728	51920.6	333120	301852	239658	1208	734.298
SYT2_RAT	GGQDDDDAETGLTEGEGEGEEEKEPENLGK	[13] Phospho (ST)	Synaptotagmin-2 OS=Rattus norvegicus GN=Syt2 PE=1 SV=1	6.06091e-07	-1.93847	6.21746	-1.18531	65.2487	1.16649e+06	929314	968593	940000	756156	1.83429e+06	928737	1.25256e+06	598134	219243	206284	296440	106990	254783	380355	749258	446220	707873	193524	158608	100869	123593	166445	213369	185326	145558	166341	236894	169277	164613	215244	121601	204759	132064	280660	156039	205200	353604	184679	1876	1072.1
NFH_RAT	SPAEAKSPAEVK	[7] Phospho (ST)	Neurofilament heavy polypeptide OS=Rattus norvegicus GN=Nefh PE=1 SV=4	7.44473e-07	-2.0939	6.12815	-0.79989	58.0362	490756	292810	403502	488906	269611	458659	119533	172381	136154	111534	129769	247963	75412.2	116847	161379	253903	176249	241492	49201.4	54798.9	83147.4	69703.3	4363.59	8391.2	18826.2	32639.9	85647.2	78710	60445.9	83905.7	92672.1	67185.5	102151	77978.7	31401.6	6766.64	61084.7	62355.5	56568.8	1239	647.309
BIN1_RAT	SPSPPPDGSPAATPEIR	[3] Phospho (ST)	Myc box-dependent-interacting protein 1 OS=Rattus norvegicus GN=Bin1 PE=1 SV=1	1.01001e-06	-1.28005	5.99568	-0.329559	68.386	840451	905011	625191	637259	720707	1.13615e+06	728233	1.22306e+06	476772	454693	392882	535968	402419	553198	718496	1.20437e+06	851528	729787	118140	207874	385975	368761	180220	305002	127310	144610	183985	520877	135929	140207	470644	123739	506434	167060	687618	135019	283629	817221	300513	810	878.401
CNTP1_RAT	DQNLPQILEESRSE	[13] Phospho (ST)	Contactin-associated protein 1 OS=Rattus norvegicus GN=Cntnap1 PE=1 SV=1	1.19241e-06	-0.731255	5.92357	-0.464971	26.3892	475390	346615	469673	496666	352055	428897	399234	427849	443142	273499	275965	306284	181175	254298	310615	426741	306911	363236	135672	181165	198643	175832	183481	194808	208130	139453	202820	258220	209966	184080	222463	180010	230288	246486	300837	372363	242249	309152	218806	1382	869.389
CLD11_RAT	FYYSSGSSSPTHAK	[9] Phospho (ST)	Claudin-11 OS=Rattus norvegicus GN=Cldn11 PE=1 SV=1	1.46389e-06	-1.13775	5.83449	-0.080953	44.7362	952953	1.38418e+06	679102	591002	1.34906e+06	918858	1.22671e+06	1.54468e+06	1.47344e+06	704635	662900	935497	465557	695239	1.08658e+06	2.43175e+06	1.15292e+06	1.07383e+06	561021	412688	439189	338650	411481	561491	464961	405964	330597	683510	176954	430367	704829	424240	663722	445205	717193	219196	599459	769693	488020	930	799.83
TAU_RAT	HLSNVSSTGSIDMVDSPQLATLADEVSASLAK	[3] Phospho (ST)|[6] Phospho (ST)|[7] Phospho (ST)|[8] Phospho (ST)	Microtubule-associated protein tau OS=Rattus norvegicus GN=Mapt PE=1 SV=3	1.9667e-06	2.40969	5.70626	-0.379195	76.746	4.09264e+06	3.21017e+06	6.51785e+06	5.08655e+06	4.16572e+06	1.02497e+06	3.44087e+06	1.07517e+06	1.03731e+06	8.89722e+06	8.35732e+06	4.36254e+06	6.69773e+06	2.52008e+06	2.85137e+06	5.59569e+06	3.35604e+06	4.25231e+06	4.67419e+07	2.1953e+07	1.01335e+07	9.11197e+06	2.88138e+07	1.16278e+07	1.47231e+07	7.89596e+06	5.29138e+07	8.10743e+06	3.02841e+07	5.21263e+07	7.89474e+06	2.53594e+07	5.43113e+06	4.42163e+07	4.67915e+06	4.67502e+07	2.05733e+07	2.56588e+06	2.25951e+07	121	1188.5
E41L1_RAT	SLPELDRDKSDSETEGLVFAR	[1] Phospho (ST)|[10] Phospho (ST)|[12] Phospho (ST)	Band 4.1-like protein 1 OS=Rattus norvegicus GN=Epb41l1 PE=1 SV=1	2.6532e-06	1.54547	5.57623	0.0343083	62.1647	1.30924e+06	709336	1.53849e+06	1.64451e+06	890496	783286	1.03383e+06	305749	796840	1.56525e+06	1.57621e+06	1.51449e+06	1.36539e+06	1.20219e+06	1.56564e+06	810721	1.806e+06	1.20104e+06	3.99805e+06	2.8422e+06	1.47287e+06	1.45581e+06	2.84005e+06	2.94311e+06	7.19538e+06	5.52577e+06	3.98504e+06	1.48329e+06	3.4425e+06	3.98883e+06	1.56826e+06	3.46202e+06	1.23562e+06	4.366e+06	1.98063e+06	9.798e+06	5.07396e+06	1.45905e+06	3.50582e+06	502	868.694
NFH_RAT	EEIKPPAEVKSPEK	[11] Phospho (ST)	Neurofilament heavy polypeptide OS=Rattus norvegicus GN=Nefh PE=1 SV=4	3.24242e-06	-1.71546	5.48913	-1.09109	65.8165	1.44552e+07	6.95448e+06	1.08755e+07	1.41285e+07	6.4604e+06	1.60273e+07	5.75852e+06	9.98599e+06	4.16847e+06	2.03213e+06	1.99051e+06	4.37284e+06	1.44841e+06	2.44225e+06	4.88043e+06	8.00086e+06	4.99271e+06	6.9985e+06	1.48159e+06	1.20676e+06	1.4488e+06	1.27053e+06	1.08346e+06	1.75069e+06	2.11903e+06	2.04807e+06	2.56928e+06	1.79385e+06	2.29902e+06	2.42483e+06	1.77203e+06	2.50176e+06	2.06031e+06	3.28523e+06	2.94896e+06	1.92758e+06	3.84929e+06	2.78054e+06	2.13108e+06	116	554.278
NFH_RAT	SLAEAKSPEK	[7] Phospho (ST)	Neurofilament heavy polypeptide OS=Rattus norvegicus GN=Nefh PE=1 SV=4	3.53482e-06	-2.27658	5.45163	-1.43413	81.4363	1.59345e+06	866451	1.85407e+06	2.34421e+06	916406	1.90773e+06	330261	660963	534086	275675	320524	772291	176421	227085	386166	526243	402258	829076	116984	163223	179115	143414	19090	17474.3	42199.6	84466.6	289388	217158	234417	346569	242662	294371	282766	317560	65007.6	28625.9	211802	125902	171110	344	570.271
PPR1A_RAT	RRPTPATLVLTSDQSSPEVDEDRIPNPLLK	[12] Phospho (ST)|[15] Phospho (ST)|[16] Phospho (ST)	Protein phosphatase 1 regulatory subunit 1A OS=Rattus norvegicus GN=Ppp1r1a PE=2 SV=1	6.46287e-06	2.69773	5.18957	-0.0321813	85.3178	164758	158812	161738	188458	152807	50658.3	125674	48007	62467.9	134323	162620	201898	146702	84943	118965	254013	111973	136989	1.04428e+06	431947	161498	155428	617270	424321	2.57315e+06	1.96041e+06	1.20186e+06	161526	963063	1.74085e+06	207314	913098	126081	1.24759e+06	150430	1.98885e+06	1.58053e+06	125730	888761	2846	896.926
MAP2_RAT	KDDQSPLDIK	[5] Phospho (ST)	Microtubule-associated protein 2 OS=Rattus norvegicus GN=Map2 PE=1 SV=3	7.3357e-06	-0.753642	5.13456	-0.235028	33.3991	1.354e+06	902856	1.01167e+06	1.08941e+06	823967	1.621e+06	685345	1.84626e+06	1.1504e+06	719760	725734	1.06751e+06	921758	799724	1.0168e+06	1.31799e+06	1.1893e+06	1.07315e+06	418922	448291	900818	863858	375954	551243	420536	433372	569772	767986	554677	553751	726974	583893	769761	648017	988282	362403	678876	1.11236e+06	636487	541	619.787
MAP2_RAT	RLSNVSSSGSINLLESPQLATLAEDVTAALAK	[6] Phospho (ST)|[7] Phospho (ST)|[8] Phospho (ST)	Microtubule-associated protein 2 OS=Rattus norvegicus GN=Map2 PE=1 SV=3	7.69343e-06	2.72653	5.11388	-0.00277067	107.339	921369	669295	1.27927e+06	1.1987e+06	875904	347540	663393	948068	674315	1.39412e+06	1.26243e+06	927685	913046	303686	302521	3.26685e+06	264570	953691	2.43526e+07	8.1203e+06	2.10079e+06	1.81581e+06	9.16207e+06	1.74312e+06	3.39549e+06	2.20985e+06	1.90261e+07	1.79019e+06	8.9103e+06	1.74631e+07	1.79715e+06	7.54368e+06	1.38659e+06	1.09903e+06	1.27067e+06	8.02152e+06	4.45581e+06	577819	6.3121e+06	47	1165.89
STMN1_RAT	DLSLEEIQK	[3] Phospho (ST)	Stathmin OS=Rattus norvegicus GN=Stmn1 PE=1 SV=2	8.33608e-06	-1.01217	5.07904	-0.490884	55.8934	1.13252e+06	718956	1.10446e+06	1.04394e+06	677656	1.40211e+06	863623	1.29647e+06	823817	621144	668148	736083	408542	651446	703744	1.44237e+06	740741	884457	144228	294495	488509	494631	259409	293114	208711	213942	369812	693894	229870	355781	683956	207819	679164	350700	933611	459493	400081	1.00905e+06	438513	194	577.77
E41L1_RAT	RSEAEEGEVRTPTK	[11] Phospho (ST)	Band 4.1-like protein 1 OS=Rattus norvegicus GN=Epb41l1 PE=1 SV=1	1.05608e-05	-1.12169	4.9763	-0.289937	47.1962	321805	270399	292346	305165	274261	519421	377294	530190	212985	170986	141718	164679	183013	269181	229110	609904	158753	295954	113955	61352.8	202676	183810	70710.1	115230	121017	179875	101216	159943	142548	96105	191073	164945	207636	94861.8	154720	33478.7	140409	184578	136007	2559	556.925
PP14A_RAT	GPGGSPSGLQK	[5] Phospho (ST)	Protein phosphatase 1 regulatory subunit 14A OS=Rattus norvegicus GN=Ppp1r14a PE=2 SV=1	1.06551e-05	-1.51111	4.97244	-0.699206	59.6451	147273	146562	124815	131365	142165	119901	86479.4	133159	67229	53450.7	62631.4	99356.1	46655.9	50803.3	60116.8	99759.3	46655.4	95198.6	20814	27975.2	56796.1	48941.9	4331.36	21260.3	8622.85	22067.1	33431.3	60309.4	23845.1	33307	66815.8	32058.8	73883	36583.8	18633.6	2051.84	37694.9	38566.9	33399.5	1881	532.742
NFH_RAT	SPAEAKSPVEVK	[7] Phospho (ST)	Neurofilament heavy polypeptide OS=Rattus norvegicus GN=Nefh PE=1 SV=4	1.39222e-05	-1.70544	4.85629	-1.02647	60.4291	1.17933e+06	576070	845311	1.07266e+06	569620	816984	447527	865988	631686	183375	167911	356438	143921	204653	334101	672490	195315	544905	270981	98885.7	156266	139225	73711	109149	133395	191418	329244	172966	179250	215895	179161	185066	215505	302238	79562.5	16054.9	172006	121673	167083	1242	661.324
MAP1B_RAT	GEAEQSEEEGEEEEDKAEDAR	[6] Phospho (ST)	Microtubule-associated protein 1B OS=Rattus norvegicus GN=Map1b PE=1 SV=2	1.47184e-05	-1.23004	4.83214	-0.190899	66.7504	300037	437012	318426	300386	354273	652878	598610	668509	189177	340677	328842	221990	226367	443028	263748	829473	229341	394281	78025.3	115113	218395	227863	118306	184644	82326.4	120571	107529	324909	69427.6	69568.7	319649	52567.7	332888	67629.1	375052	39207.8	124955	333067	168085	1674	815.974
RTN4_RAT	IKESETFSDSSPIEIIDEFPTFVSAK	[6] Phospho (ST)|[8] Phospho (ST)|[10] Phospho (ST)	Reticulon-4 OS=Rattus norvegicus GN=Rtn4 PE=1 SV=1	1.48665e-05	1.53084	4.82779	-0.149924	54.2209	431157	255012	493243	402517	468252	57849.7	235442	149547	145440	399286	428717	392393	469326	194122	193683	338586	259690	312604	1.24024e+06	844500	521035	585225	1.21419e+06	545417	1.13351e+06	758682	1.51428e+06	479737	1.18344e+06	1.60268e+06	502299	1.0449e+06	432759	1.39504e+06	292545	1.96485e+06	664071	146246	903281	2156	1052.79
TAU_RAT	TDHGAEIVYKSPVVSGDTSPR	[11] Phospho (ST)|[15] Phospho (ST)|[18] Phospho (ST)|[19] Phospho (ST)	Microtubule-associated protein tau OS=Rattus norvegicus GN=Mapt PE=1 SV=3	1.81359e-05	1.43996	4.74146	0.153104	61.0906	1.77855e+06	1.26703e+06	2.59279e+06	2.28285e+06	1.17781e+06	3.15347e+06	1.72629e+06	1.14864e+06	1.93944e+06	2.75679e+06	2.92918e+06	2.23526e+06	2.09518e+06	3.2396e+06	4.14481e+06	1.84338e+06	4.42833e+06	2.39644e+06	6.16981e+06	6.00284e+06	2.40567e+06	2.58778e+06	5.94531e+06	8.94052e+06	1.15516e+07	1.1049e+07	8.03709e+06	2.38208e+06	4.45804e+06	7.97981e+06	2.29376e+06	4.19422e+06	2.0681e+06	7.72904e+06	3.5359e+06	1.48593e+07	1.41487e+07	3.69803e+06	6.50183e+06	181	845.66
TAU_RAT	HLSNVSSTGSIDMVDSPQLATLADEVSASLAK	[7] Phospho (ST)|[8] Phospho (ST)|[10] Phospho (ST)	Microtubule-associated protein tau OS=Rattus norvegicus GN=Mapt PE=1 SV=3	1.83926e-05	1.44463	4.73536	-0.15234	55.8993	7.24562e+06	5.88063e+06	9.10577e+06	7.73752e+06	6.96961e+06	1.91737e+06	5.77785e+06	2.04345e+06	1.39977e+06	1.04658e+07	1.04831e+07	7.21827e+06	1.15928e+07	4.30989e+06	4.5698e+06	3.0088e+06	5.57269e+06	6.19404e+06	2.48507e+07	1.70791e+07	1.5162e+07	1.47941e+07	2.3018e+07	1.4148e+07	8.56093e+06	5.13859e+06	2.60916e+07	1.0858e+07	2.32646e+07	2.51483e+07	1.08772e+07	2.0834e+07	8.59364e+06	2.25791e+07	7.98194e+06	4.33555e+07	1.08009e+07	4.05875e+06	1.68598e+07	109	1161.84
TAU_RAT	VAVVRTPPKSPSASK	[6] Phospho (ST)|[10] Phospho (ST)	Microtubule-associated protein tau OS=Rattus norvegicus GN=Mapt PE=1 SV=3	1.97715e-05	-0.926166	4.70396	0.399947	47.5686	3.05692e+06	4.03877e+06	2.86488e+06	3.88179e+06	4.95239e+06	3.38429e+06	4.12758e+06	8.32404e+06	4.31922e+06	5.27669e+06	4.77033e+06	4.1702e+06	5.92539e+06	7.33887e+06	5.67326e+06	6.06988e+06	3.48159e+06	4.8033e+06	1.6447e+06	2.12343e+06	4.88326e+06	4.5387e+06	2.77855e+06	3.26514e+06	1.89245e+06	2.44802e+06	1.43539e+06	3.26089e+06	1.8529e+06	1.11928e+06	3.52834e+06	2.28949e+06	4.688e+06	1.45768e+06	2.11032e+06	525916	1.79142e+06	2.92134e+06	2.52776e+06	23	561.946
RTN1_RAT	DSEVSTKPEGVHAPNQPSPVEGK	[18] Phospho (ST)	Reticulon-1 OS=Rattus norvegicus GN=Rtn1 PE=2 SV=1	2.15516e-05	-0.677273	4.66652	-0.152363	36.038	1.31033e+07	1.28124e+07	8.93094e+06	1.08778e+07	1.01912e+07	1.15167e+07	8.76081e+06	1.7416e+07	1.07746e+07	9.8162e+06	9.08549e+06	7.88248e+06	8.84068e+06	1.07325e+07	1.06769e+07	1.46231e+07	9.38831e+06	1.09076e+07	4.98415e+06	6.16739e+06	8.96465e+06	7.20993e+06	5.59934e+06	7.31645e+06	4.88268e+06	4.73246e+06	4.85806e+06	9.34542e+06	6.37365e+06	4.38417e+06	8.76069e+06	6.29201e+06	9.85644e+06	5.75191e+06	1.25776e+07	2.16994e+06	6.14564e+06	1.0048e+07	6.82103e+06	55	823.716
NFH_RAT	SPAEAKSPAEAKPPAEAK	[7] Phospho (ST)	Neurofilament heavy polypeptide OS=Rattus norvegicus GN=Nefh PE=1 SV=4	2.48842e-05	-2.17835	4.60408	-1.46106	80.7682	2.35334e+06	906891	1.86111e+06	2.07614e+06	874910	2.45156e+06	959932	1.43559e+06	751696	133591	124024	444839	269595	180093	527282	822518	330147	970780	291931	106394	283960	237556	96888.1	138345	169875	349932	222362	255937	189621	195881	301484	224495	335670	202131	181047	33273.1	242521	230168	214473	607	620.303
SYN1_RAT	SQSLTNAFNLPEPAPPRPSLSQDEVK	[3] Phospho (ST)|[21] Phospho (ST)	Synapsin-1 OS=Rattus norvegicus GN=Syn1 PE=1 SV=3	2.51935e-05	1.50783	4.59871	-0.0722287	93.3692	217001	225279	257339	198806	167913	96869.3	155968	28451.2	903804	164947	142607	173644	144697	144754	202086	45758.9	189507	203496	705757	526856	186929	185222	501312	433342	1.41526e+06	1.15423e+06	679409	261627	462726	757440	213991	475015	148924	810395	367056	1.10074e+06	887035	300815	578705	2265	994.794
NFM_RAT	EGSSEKDEGEQEEEGETEAEGEGEEAEAK	[4] Phospho (ST)	Neurofilament medium polypeptide OS=Rattus norvegicus GN=Nefm PE=1 SV=4	2.56536e-05	-1.43084	4.59085	-0.709621	60.4894	4.63191e+06	3.77457e+06	3.41206e+06	2.84063e+06	2.45599e+06	7.77329e+06	3.4919e+06	5.4994e+06	2.40315e+06	1.26198e+06	1.27498e+06	1.70365e+06	458106	1.4993e+06	2.42138e+06	5.7092e+06	2.58857e+06	3.12942e+06	1.1822e+06	980587	648785	578023	881763	1.27828e+06	993651	825821	1.7807e+06	1.22012e+06	963772	1.57743e+06	1.14928e+06	849670	993422	1.54092e+06	1.76899e+06	529218	2.10341e+06	1.36895e+06	1.16075e+06	527	1060.07
MBP_RAT	SPLPSHAR	[1] Phospho (ST)	Myelin basic protein S OS=Rattus norvegicus GN=Mbp PE=1 SV=3	3.7142e-05	-1.56783	4.43013	-1.23555	73.2581	5.45879e+06	2.7863e+06	4.86525e+06	6.17922e+06	2.89859e+06	3.96165e+06	1.45655e+06	1.73971e+06	1.24568e+06	980271	1.08929e+06	2.40113e+06	594234	1.00716e+06	1.66722e+06	1.76542e+06	1.14599e+06	2.42603e+06	449166	622409	583528	499654	290685	217475	275607	494253	1.65722e+06	666749	1.08914e+06	1.85036e+06	755851	1.40875e+06	912612	2.1072e+06	233502	156067	1.63312e+06	463386	818337	122	472.721
MAP1A_RAT	EGEGGAGAPDSSSFSPK	[15] Phospho (ST)	Microtubule-associated protein 1A OS=Rattus norvegicus GN=Map1a PE=1 SV=1	3.74269e-05	-1.05477	4.42682	0.0121504	58.9709	227069	294645	138750	115464	232970	289438	256784	439879	345861	175619	169441	242944	145295	174181	301828	497924	310970	256415	123766	103169	184510	154773	96942.4	139662	77824.3	67792.6	50776.8	218981	49319	65481.5	223848	64877.2	207210	61466.8	254152	35376.8	54758.4	233951	123432	1478	830.331
TAU_RAT	SGYSSPGSPGTPGSR	[8] Phospho (ST)	Microtubule-associated protein tau OS=Rattus norvegicus GN=Mapt PE=1 SV=3	4.18069e-05	-1.18858	4.37875	0.108404	70.9617	893200	1.41423e+06	917172	990667	1.19378e+06	1.21071e+06	1.46443e+06	2.8371e+06	1.19975e+06	936210	791117	1.06712e+06	1.01656e+06	1.35465e+06	1.81644e+06	3.55916e+06	1.19659e+06	1.40346e+06	274754	446902	1.05858e+06	1.01267e+06	496467	716508	227641	341578	269489	1.15302e+06	289684	216174	1.20646e+06	279692	1.24729e+06	200018	1.0294e+06	72565.6	360604	1.41547e+06	615748	180	737.305
MAP1A_RAT	ADSVEQQDGAALEK	[3] Phospho (ST)	Microtubule-associated protein 1A OS=Rattus norvegicus GN=Map1a PE=1 SV=1	4.37319e-05	-0.914739	4.3592	-0.0753457	56.9728	190429	174456	122904	108369	158344	139265	83470.8	172091	134493	134227	110317	155380	106998	88563.1	122544	203673	132564	137535	47919.2	74717.9	134226	116495	61685.1	64790.6	19224.5	20203.9	49744.3	141060	57093.7	49669.4	127195	40188.1	139445	62899.3	109838	19695.5	32233.3	90754	72953.8	2293	770.828
MAP1A_RAT	MASPPPSGPPSAAHTPFHQSPVEDK	[3] Phospho (ST)	Microtubule-associated protein 1A OS=Rattus norvegicus GN=Map1a PE=1 SV=1	4.73953e-05	-0.811328	4.32426	-0.386342	47.2548	1.43608e+06	1.45217e+06	986114	1.00285e+06	1.1892e+06	1.60991e+06	1.39255e+06	2.58106e+06	1.2081e+06	763780	716333	918312	863607	916393	1.06665e+06	1.1828e+06	1.09477e+06	1.19886e+06	433661	471279	968802	963302	482213	681188	482434	531343	321208	949236	450180	315138	861555	495549	840395	318073	1.14465e+06	1.10389e+06	431808	1.41772e+06	683181	1466	883.732
MARCS_RAT	GEAAAERPGEAAVASSPSK	[16] Phospho (ST)	Myristoylated alanine-rich C-kinase substrate OS=Rattus norvegicus GN=Marcks PE=1 SV=2	4.89371e-05	-1.15377	4.31036	0.180958	67.1665	2.95694e+06	3.97624e+06	2.68678e+06	3.14676e+06	4.1875e+06	4.55667e+06	6.28065e+06	8.46987e+06	3.19048e+06	3.69105e+06	3.11304e+06	3.11311e+06	3.72937e+06	6.00034e+06	5.85322e+06	1.2544e+07	3.73081e+06	4.77805e+06	895368	1.27598e+06	3.23287e+06	3.27865e+06	1.54737e+06	2.66175e+06	1.17254e+06	1.7089e+06	918362	4.066e+06	1.1483e+06	713782	4.09564e+06	1.27662e+06	4.80239e+06	798905	3.20235e+06	304215	1.25279e+06	4.59697e+06	2.14749e+06	38	622.286
RTN4_RAT	ESETFSDSSPIEIIDEFPTFVSAK	[6] Phospho (ST)|[8] Phospho (ST)|[9] Phospho (ST)	Reticulon-4 OS=Rattus norvegicus GN=Rtn4 PE=1 SV=1	5.20432e-05	1.12743	4.28364	0.116	47.8325	921439	628896	1.39016e+06	1.26264e+06	940869	220703	777888	281198	169692	1.40634e+06	1.56494e+06	1.23172e+06	1.32187e+06	675265	986618	776410	1.15985e+06	924500	1.85534e+06	2.09314e+06	1.52586e+06	1.54879e+06	2.99622e+06	2.43672e+06	2.52099e+06	1.2771e+06	2.38068e+06	1.39585e+06	2.02498e+06	2.65773e+06	1.63891e+06	1.88113e+06	1.37283e+06	2.4597e+06	1.28748e+06	5.24246e+06	1.19134e+06	607668	2.01975e+06	1806	1458.08
PACN1_RAT	KAEGAALSNATGAVESTSQAGDRGSVSSYDR	[18] Phospho (ST)|[25] Phospho (ST)|[27] Phospho (ST)	Protein kinase C and casein kinase substrate in neurons protein 1 OS=Rattus norvegicus GN=Pacsin1 PE=1 SV=1	5.45295e-05	1.03919	4.26337	-0.0421745	59.8523	2.34468e+06	1.27705e+06	2.03377e+06	1.89215e+06	1.23151e+06	2.22526e+06	2.02633e+06	1.67572e+06	1.13918e+06	2.25971e+06	2.15989e+06	1.81311e+06	1.87518e+06	2.17889e+06	2.82346e+06	1.33596e+06	2.50502e+06	1.92923e+06	3.45382e+06	3.39879e+06	2.22433e+06	2.1297e+06	3.0126e+06	3.67849e+06	6.91802e+06	5.90232e+06	4.89591e+06	1.90031e+06	3.06677e+06	4.32702e+06	1.80499e+06	3.21098e+06	1.62576e+06	4.26415e+06	2.84577e+06	1.18194e+07	6.18909e+06	2.62613e+06	3.96472e+06	836	1094.78
NFH_RAT	EAQGEEEEEAEEGGEEAATTSPPAEEAASPEK	[21] Phospho (ST)|[29] Phospho (ST)	Neurofilament heavy polypeptide OS=Rattus norvegicus GN=Nefh PE=1 SV=4	5.72097e-05	-1.69923	4.24253	-0.304391	80.3003	1.12145e+07	9.80986e+06	8.09434e+06	6.32513e+06	5.50777e+06	3.34984e+07	1.53529e+07	3.10202e+07	5.98141e+06	3.72373e+06	3.14856e+06	5.6058e+06	1.43144e+06	6.66973e+06	1.31475e+07	2.1511e+07	1.59668e+07	1.16476e+07	3.25598e+06	4.41356e+06	1.62817e+06	1.52022e+06	3.48441e+06	9.31313e+06	4.64147e+06	3.46387e+06	2.71099e+06	2.65407e+06	2.58083e+06	2.40168e+06	2.27565e+06	2.14181e+06	2.23347e+06	2.50415e+06	6.69498e+06	4.62828e+06	4.18108e+06	5.01007e+06	3.58689e+06	136	1150.11
MAP6_RAT	GQSPTAPGPPK	[3] Phospho (ST)	Microtubule-associated protein 6 OS=Rattus norvegicus GN=Map6 PE=1 SV=1	6.54633e-05	-1.00979	4.184	-0.15802	62.1936	1.37668e+06	1.40865e+06	924755	1.08859e+06	1.37896e+06	927642	1.00553e+06	1.90009e+06	1.36178e+06	901448	876489	1.18596e+06	1.01119e+06	990122	1.0587e+06	1.87211e+06	658823	1.17221e+06	535501	542165	1.01558e+06	925301	260763	490239	166541	319459	456726	1.04861e+06	507182	362695	1.22394e+06	529575	1.38769e+06	348530	447525	50954.3	274933	748849	582138	101	558.758
MAP2_RAT	RLSNVSSSGSINLLESPQLATLAEDVTAALAK	[3] Phospho (ST)|[6] Phospho (ST)|[7] Phospho (ST)|[8] Phospho (ST)	Microtubule-associated protein 2 OS=Rattus norvegicus GN=Map2 PE=1 SV=3	7.21134e-05	3.86358	4.14198	-0.125537	156.011	1.00398e+06	673712	1.11458e+06	1.06122e+06	729838	315612	686018	645134	719334	1.26304e+06	1.04722e+06	674145	858377	290113	274166	6.0752e+06	146793	1.03403e+06	7.57694e+07	1.32994e+07	1.47287e+06	1.22091e+06	1.60255e+07	1.22675e+06	7.13778e+06	4.23617e+06	6.65779e+07	1.46618e+06	1.51998e+07	6.13999e+07	1.29575e+06	1.03319e+07	929125	2.13559e+06	931246	8.16666e+06	1.19176e+07	293212	1.50517e+07	21	1192.54
NFH_RAT	SPVEVKSPEK	[7] Phospho (ST)	Neurofilament heavy polypeptide OS=Rattus norvegicus GN=Nefh PE=1 SV=4	9.07958e-05	-2.10058	4.04193	-1.45024	79.9179	577719	257045	417975	511278	272236	335015	156104	181892	159999	55023.3	67854	192351	56689.3	54081.1	47224.8	198625	26082.9	209835	55453.8	39736.8	55306.9	51072.3	26504.4	30644.1	13381.6	21087.6	81787.7	65188.2	61180.3	66301.5	73274.2	66472.3	90346.7	72273.4	15155.3	1794.43	55639.4	35922.4	48926.2	1212	590.287
AMPH_RAT	IAKTPSPPEEASPLPSPTASPNHTLAPASPAPVRPR	[4] Phospho (ST)|[6] Phospho (ST)|[12] Phospho (ST)|[16] Phospho (ST)	Amphiphysin OS=Rattus norvegicus GN=Amph PE=1 SV=1	0.000100926	1.10723	3.996	0.152532	48.1039	86124.6	702396	819270	864067	581014	608937	348150	651023	1.55613e+06	1.1217e+06	811205	617408	653028	492143	582011	387591	529965	671304	2.78835e+06	1.76424e+06	1.15829e+06	907515	1.40955e+06	1.04397e+06	2.261e+06	1.96797e+06	2.07736e+06	767289	1.7978e+06	1.36342e+06	619927	1.56462e+06	564394	1.56514e+06	651835	2.63378e+06	1.28605e+06	731590	1.4462e+06	656	1320.27
LYRIC_RAT	SQEPISNDQKDSDDDK	[12] Phospho (ST)	Protein LYRIC OS=Rattus norvegicus GN=Mtdh PE=1 SV=2	0.00010723	-1.23886	3.96968	-0.496586	66.7057	319024	514585	390521	353457	573052	1.32199e+06	692631	1.40059e+06	265297	270100	313401	284277	276573	554492	336186	875574	316153	532818	129650	228131	446648	265611	37113.6	70775.5	147263	207584	208516	254804	161186	259511	306829	177077	321041	235555	184393	70883.7	402428	400173	225759	1088	634.253
BAIP2_RAT	SLSPPQSQSK	[3] Phospho (ST)	Brain-specific angiogenesis inhibitor 1-associated protein 2 OS=Rattus norvegicus GN=Baiap2 PE=1 SV=1	0.000108029	-0.939672	3.96646	0.0857255	80.5316	543794	569712	396991	424987	510382	342846	365883	554933	412291	461405	408582	525772	604428	405887	436744	606439	296011	462770	126794	216864	599874	548152	134320	164307	43608.8	95214.1	130370	493225	144253	109756	532242	149390	583614	121003	183049	19779.4	110080	319418	241266	396	569.761
MAP2_RAT	VDHGAEIITQSPSRSSVASPR	[11] Phospho (ST)|[15] Phospho (ST)|[16] Phospho (ST)|[19] Phospho (ST)	Microtubule-associated protein 2 OS=Rattus norvegicus GN=Map2 PE=1 SV=3	0.000117886	1.21076	3.92854	0.218331	65.4222	1.4933e+06	1.81313e+06	2.45066e+06	1.86054e+06	1.98825e+06	917039	593066	744817	6.2315e+06	4.23399e+06	3.54465e+06	2.49059e+06	3.16689e+06	1.72911e+06	1.55037e+06	598477	2.27467e+06	2.21653e+06	1.14061e+07	6.9164e+06	3.36485e+06	3.15202e+06	6.40448e+06	3.33997e+06	5.43856e+06	6.3086e+06	8.16041e+06	3.02963e+06	7.18001e+06	6.92204e+06	2.84613e+06	6.1363e+06	2.53755e+06	7.48521e+06	928073	4.20175e+06	4.89018e+06	1.95914e+06	5.13037e+06	253	1257.5
ADDB_RAT	DAATEEPGSPVK	[9] Phospho (ST)	Beta-adducin OS=Rattus norvegicus GN=Add2 PE=2 SV=4	0.000120385	-0.947346	3.91943	0.207485	70.3175	992509	847854	754305	828072	776408	807180	658700	878103	538038	675287	628165	936489	958322	718044	888628	2.26838e+06	609130	868448	216256	410282	934136	872017	303690	375441	110788	220077	286584	867459	233226	238013	966315	237994	1.04646e+06	246684	429555	63200.5	263453	685654	450364	171	640.774
BSN_RAT	IADSSVQTDDEEGEGR	[8] Phospho (ST)	Protein bassoon OS=Rattus norvegicus GN=Bsn PE=1 SV=3	0.000130296	-0.985216	3.88507	-0.167751	84.7031	288751	190008	241983	263532	161370	340129	152444	343561	221636	263491	228427	233144	174195	265139	268008	266381	202082	241428	32789.1	89128.7	190986	195301	78286.3	95079.4	21604.6	40474.1	69424.2	303883	39057.2	65996.6	291072	37755.6	309281	49410.1	204229	8310.49	58599.4	258483	121957	1460	894.353
MAP1A_RAT	AELEEMEETHPSDEEGEETK	[12] Phospho (ST)	Microtubule-associated protein 1A OS=Rattus norvegicus GN=Map1a PE=1 SV=1	0.000136715	-0.93793	3.86418	-0.567339	48.5424	814392	604467	578095	532456	389954	606908	252614	920572	752061	424687	305645	334747	284389	323107	313926	481612	307800	483967	254929	254119	406085	328846	193198	167633	67460.1	61344.3	249130	454186	202594	245886	424332	173601	354214	211146	234647	113305	165558	490219	252622	2433	1199.96
MAP2_RAT	RLSNVSSSGSINLLESPQLATLAEDVTAALAK	[3] Phospho (ST)|[6] Phospho (ST)	Microtubule-associated protein 2 OS=Rattus norvegicus GN=Map2 PE=1 SV=3	0.000139602	2.35979	3.85511	-0.178878	107.45	282651	296814	409964	217927	422482	59910.6	155339	156075	231692	390090	381596	435557	390244	63945	89865.3	1.20849e+06	214710	318080	4.57637e+06	2.66734e+06	700385	542480	2.69161e+06	241366	266995	450687	5.97105e+06	571116	2.63858e+06	4.95243e+06	506644	1.85043e+06	458904	1.70172e+06	163905	412096	850805	438920	1.63269e+06	1004	1139.23
PACN1_RAT	KAEGAALSNATGAVESTSQAGDRGSVSSYDR	[25] Phospho (ST)|[29] Phospho (Y)	Protein kinase C and casein kinase substrate in neurons protein 1 OS=Rattus norvegicus GN=Pacsin1 PE=1 SV=1	0.000141413	0.923116	3.84951	-0.00624584	57.7175	2.42113e+06	2.53373e+06	2.52453e+06	2.43516e+06	3.08403e+06	2.02491e+06	4.38011e+06	1.88608e+06	2.36123e+06	2.5664e+06	3.45749e+06	2.86275e+06	4.12983e+06	3.17263e+06	3.13887e+06	2.931e+06	2.31015e+06	2.83647e+06	4.58558e+06	2.6957e+06	3.4422e+06	4.50645e+06	2.96118e+06	3.12873e+06	1.0919e+07	1.03956e+07	4.94609e+06	2.57369e+06	3.91833e+06	6.1871e+06	3.21546e+06	4.93402e+06	3.16122e+06	5.81452e+06	5.57376e+06	1.42807e+07	6.54324e+06	3.78827e+06	5.37854e+06	276	801.348
RGRF1_RAT	KPTSDILKEESDDDQSDVDDTEVSPPTPK	[11] Phospho (ST)|[16] Phospho (ST)|[21] Phospho (ST)|[24] Phospho (ST)	Ras-specific guanine nucleotide-releasing factor 1 OS=Rattus norvegicus GN=Rasgrf1 PE=1 SV=1	0.000152439	1.37749	3.8169	0.405677	82.0919	394064	394213	403239	462778	393342	545717	656326	382947	604439	564695	541065	331477	550202	805867	718230	854766	699137	547206	1.56273e+06	1.09594e+06	668560	660068	975609	1.41092e+06	3.89142e+06	3.62522e+06	1.12088e+06	434129	1.04481e+06	1.11259e+06	417087	932545	425285	1.04186e+06	910726	4.42504e+06	1.82454e+06	854622	1.42173e+06	1087	1169.78
HS105_RAT	NIQQDNSEAGTQPQVQTDGQQTSQSPPSPELTSEENKIPDADK	[28] Phospho (ST)	Heat shock protein 105 kDa OS=Rattus norvegicus GN=Hsph1 PE=1 SV=1	0.000177558	-0.936444	3.75066	-0.32397	81.1745	1.98853e+06	2.07672e+06	1.7009e+06	1.74185e+06	1.72526e+06	3.23575e+06	4.25669e+06	4.19736e+06	1.74568e+06	1.44007e+06	1.48329e+06	1.00642e+06	1.10918e+06	2.6474e+06	2.69406e+06	3.54532e+06	2.39533e+06	2.29352e+06	424229	680619	1.18636e+06	1.41015e+06	796497	1.14467e+06	981789	875706	400326	1.48585e+06	475769	433559	1.43346e+06	457490	1.3187e+06	430306	4.07062e+06	1.87106e+06	707587	3.3834e+06	1.19841e+06	757	1180.03
DPYL5_RAT	EMGTPLADTPTRPVTR	[4] Phospho (ST)|[9] Phospho (ST)	Dihydropyrimidinase-related protein 5 OS=Rattus norvegicus GN=Dpysl5 PE=1 SV=1	0.000181275	-1.17298	3.74166	-0.0793373	76.5517	616010	823282	490252	595754	847170	1.09333e+06	1.13982e+06	3.7673e+06	757575	651531	545214	595869	608393	1.34888e+06	1.15014e+06	2.44649e+06	1.03516e+06	1.08895e+06	180143	343162	554883	513692	281158	748522	437830	362370	187931	641066	124433	135611	552601	179290	747634	227064	1.31969e+06	291162	384023	1.44681e+06	482954	310	634.613
MARCS_RAT	AEDGAAPSPSSETPK	[13] Phospho (ST)	Myristoylated alanine-rich C-kinase substrate OS=Rattus norvegicus GN=Marcks PE=1 SV=2	0.000182807	-0.897808	3.73801	-0.13332	70.8353	483818	707410	434561	371324	627751	668416	588952	1.3006e+06	503924	435226	468178	572041	476614	540936	554267	1.03683e+06	439561	600612	207112	253166	580660	475367	135336	316284	110926	225504	153271	615463	163115	155403	752171	177108	779385	164169	284290	43151.1	222234	632876	322350	550	762.316
MARCS_RAT	AEDGAAPSPSSETPK	[8] Phospho (ST)	Myristoylated alanine-rich C-kinase substrate OS=Rattus norvegicus GN=Marcks PE=1 SV=2	0.000200543	-1.06596	3.69779	0.180709	90.511	207796	370997	169300	165683	331067	182923	314084	498963	295124	296040	261532	334465	235524	310275	395678	836933	295407	323635	50047.3	127729	256367	237877	117787	139021	30402.9	57116.9	46060.9	400022	49794.7	47728.4	401562	51655.6	414992	36767.7	243872	11349.5	47291.3	324271	154586	899	762.317
PENK_RAT	FAESLPSDEEGESYSK	[15] Phospho (ST)	Proenkephalin-A OS=Rattus norvegicus GN=Penk PE=1 SV=1	0.00021483	-1.08769	3.66791	-0.766307	54.5301	1.13037e+06	1.03517e+06	889365	787765	767997	1.63676e+06	1.10813e+06	2.0379e+06	784336	597183	571932	292347	161273	728040	458906	1.01971e+06	505874	853709	326970	363845	248255	219936	290924	464345	349530	376050	314638	584921	245608	289448	467587	279074	485315	275758	715750	422040	304540	1.00909e+06	401681	776	927.871
KCC2A_RAT	ESSESTNTTIEDEDTK	[2] Phospho (ST)	Calcium/calmodulin-dependent protein kinase type II subunit alpha OS=Rattus norvegicus GN=Camk2a PE=1 SV=1	0.000221959	-0.757981	3.65373	0.0981281	60.3641	610634	721368	546571	541527	497256	709411	420350	1.09341e+06	511030	647577	576129	666113	644824	644587	646718	1.09284e+06	512645	651940	226178	327283	743197	712441	310563	322675	150367	217681	283485	747451	231339	243201	768506	210667	710198	208023	312139	71672.7	285216	627868	385508	524	933.363
MRP3_RAT	IPLNLLPQLISGMTQTSVSLK	[11] Phospho (ST)|[13] Oxidation (M)|[16] Phospho (ST)	Canalicular multispecific organic anion transporter 2 OS=Rattus norvegicus GN=Abcc3 PE=2 SV=1	0.000230896	2.56811	3.63658	-0.567391	183.472	44818.2	130821	36254.7	47947.7	164449	39194.7	301408	55172.4	28830	38924.9	45032.7	174210	1.47e+06	89229	199304	39062.9	262007	186275	587827	158104	1.41375e+06	1.19119e+06	142569	286977	1.41631e+06	1.063e+06	60636.4	1.70109e+06	213234	67447.6	1.8188e+06	275763	1.93132e+06	70565.6	5.59792e+06	1.4523e+06	75821.2	2.56872e+06	1.10467e+06	1936	608.055
PAK1_RAT	TVSETPAVPPVSEDEDDDDDATPPPVIAPRPEHTK	[12] Phospho (ST)	Serine/threonine-protein kinase PAK 1 OS=Rattus norvegicus GN=Pak1 PE=1 SV=3	0.000248948	-0.778782	3.60389	-0.716969	44.6234	2.77202e+06	1.60265e+06	2.2773e+06	2.78145e+06	1.81702e+06	2.42977e+06	2.2152e+06	953345	1.68852e+06	1.59627e+06	1.40955e+06	1.01657e+06	830054	1.29689e+06	1.03803e+06	958946	963600	1.6263e+06	465730	692467	935701	891770	652239	600772	782343	629780	800375	1.50435e+06	666183	659660	1.26395e+06	595570	1.40101e+06	650631	1.84761e+06	1.23143e+06	819888	1.86664e+06	947905	2144	1268.57
PP1RB_RAT	AFGESSTESDEDEEEGCGHTHCVR	[5] Phospho (ST)|[6] Phospho (ST)|[7] Phospho (ST)|[9] Phospho (ST)|[17] Carbamidomethyl (C)|[22] Carbamidomethyl (C)	Protein phosphatase 1 regulatory subunit 11 OS=Rattus norvegicus GN=Ppp1r11 PE=2 SV=2	0.000252435	1.23311	3.59785	0.638081	67.1785	708336	779699	846729	765686	599322	1.39682e+06	913029	179146	318950	1.06673e+06	1.01334e+06	569596	880413	1.66356e+06	2.27765e+06	857912	1.94508e+06	987176	3.29029e+06	1.78475e+06	943153	867041	1.64119e+06	4.06812e+06	6.65091e+06	4.76185e+06	2.28137e+06	940274	1.9217e+06	2.19727e+06	909898	1.66658e+06	778663	2.30318e+06	1.69107e+06	1.69193e+06	4.44096e+06	1.58142e+06	2.32058e+06	380	1015.64
S4A10_RAT	DSGLEDGGESPSFDTPSQR	[10] Phospho (ST)	Sodium-driven chloride bicarbonate exchanger OS=Rattus norvegicus GN=Slc4a10 PE=2 SV=1	0.000261318	-0.879422	3.58283	-0.22492	57.8778	1.52514e+06	1.16458e+06	1.30921e+06	1.02117e+06	873473	2.54269e+06	1.17122e+06	3.88626e+06	1.43552e+06	1.06712e+06	949409	1.05225e+06	878315	1.21108e+06	1.57445e+06	2.69067e+06	1.80861e+06	1.53889e+06	406734	696586	1.08636e+06	1.09386e+06	632136	963025	431099	385143	479610	1.31324e+06	433475	435163	1.13055e+06	340684	1.11363e+06	474190	1.74759e+06	884056	588689	2.09457e+06	836520	493	1030.91
S4A4_RAT	NLTSSSLNDISDKPEK	[4] Phospho (ST)	Electrogenic sodium bicarbonate cotransporter 1 OS=Rattus norvegicus GN=Slc4a4 PE=1 SV=1	0.00027049	-1.00299	3.56785	-0.731754	62.7534	723383	1.20439e+06	591413	638102	1.0904e+06	675865	694242	2.33476e+06	1.6298e+06	687630	624868	479013	399632	599799	301006	936157	320912	819492	302920	335914	441791	425327	314237	361136	200607	222512	279065	714864	358066	206186	639365	356323	638336	249876	622991	397228	294454	816745	408897	969	914.423
AMPH_RAT	IAKTPSPPEEASPLPSPTASPNHTLAPASPAPVRPR	[4] Phospho (ST)|[6] Phospho (ST)|[12] Phospho (ST)|[16] Phospho (ST)|[18] Phospho (ST)	Amphiphysin OS=Rattus norvegicus GN=Amph PE=1 SV=1	0.000277322	1.26298	3.55702	0.26002	83.0312	8.68652e+06	5.08904e+06	8.24952e+06	8.09768e+06	5.98353e+06	8.56594e+06	1.19994e+07	8.85432e+06	7.82115e+06	9.39332e+06	9.59217e+06	7.68122e+06	9.94185e+06	1.2939e+07	1.4684e+07	8.25889e+06	1.38461e+07	9.39316e+06	2.16962e+07	1.44215e+07	1.01915e+07	1.08603e+07	1.42179e+07	1.7492e+07	6.10711e+07	5.49949e+07	1.88299e+07	7.80723e+06	1.52392e+07	1.85916e+07	8.18229e+06	1.58445e+07	7.84327e+06	1.84886e+07	1.6328e+07	7.44962e+07	3.06976e+07	1.35604e+07	2.25427e+07	84	1010.45
IMPCT_RAT	NFTNSPEESAK	[5] Phospho (ST)	Protein IMPACT OS=Rattus norvegicus GN=Impact PE=2 SV=1	0.000284242	-0.863689	3.54631	0.111954	51.8511	114125	184619	132303	135219	146269	194291	130392	419867	208022	196304	187407	161331	148445	224705	162096	487881	122826	197418	55818.6	102908	145328	139822	107874	129004	52224.8	71352.6	89905.3	185184	62539.4	80961.6	200393	76910.8	207002	67495	100457	24259.7	107862	162499	108490	1399	652.265
MYH9_RAT	GTGDCSDEEVDGK	[5] Carbamidomethyl (C)|[6] Phospho (ST)	Myosin-9 OS=Rattus norvegicus GN=Myh9 PE=1 SV=3	0.000295533	-1.0379	3.52939	-0.315195	80.3711	209860	174216	194236	216944	177095	224249	73805.1	389750	193883	131887	150966	181214	164754	157571	129906	246655	151910	186406	33066.8	85940.3	220319	165714	5729.46	15867.3	16862	34783	75121.5	177490	51355.9	80261.1	196689	50113.8	221961	67632.1	64435.6	9529.05	72722.4	170129	90786.1	1928	724.748
ADDA_RAT	SPPDQSAVPNTPPSTPVK	[11] Phospho (ST)|[15] Phospho (ST)	Alpha-adducin OS=Rattus norvegicus GN=Add1 PE=1 SV=2	0.000300056	-0.836621	3.5228	0.0864754	62.7427	7.38071e+06	9.56619e+06	5.23518e+06	4.81573e+06	7.14806e+06	1.03559e+07	7.04149e+06	1.88686e+07	7.92296e+06	7.9057e+06	7.23635e+06	7.20036e+06	6.42907e+06	8.97401e+06	9.29363e+06	8.98271e+06	1.02949e+07	8.50892e+06	3.05017e+06	5.8995e+06	6.77665e+06	5.65523e+06	5.08471e+06	8.74615e+06	3.04597e+06	2.72744e+06	1.71639e+06	7.76048e+06	2.20192e+06	1.52499e+06	7.51935e+06	2.22536e+06	7.50657e+06	1.58982e+06	9.70888e+06	992843	1.90848e+06	9.65107e+06	4.7646e+06	41	989.933
HS90A_RAT	ESDDKPEIEDVGSDEEEEEK	[13] Phospho (ST)	Heat shock protein HSP 90-alpha OS=Rattus norvegicus GN=Hsp90aa1 PE=1 SV=3	0.000305941	-0.77688	3.51436	-0.619648	41.0035	1.8522e+07	1.5597e+07	1.28782e+07	1.08675e+07	1.12827e+07	1.24506e+07	6.79689e+06	1.31816e+07	1.70675e+07	1.02997e+07	9.98786e+06	7.74681e+06	6.47054e+06	6.96781e+06	5.04677e+06	8.51704e+06	6.40329e+06	1.05932e+07	4.46946e+06	5.83774e+06	8.15202e+06	7.52299e+06	5.07471e+06	3.91001e+06	2.18598e+06	2.09257e+06	6.53341e+06	1.07891e+07	6.13214e+06	6.05186e+06	1.0599e+07	4.76322e+06	8.76056e+06	6.07565e+06	7.29467e+06	3.38195e+06	4.33847e+06	9.68377e+06	6.18246e+06	66	1194.46
RGRF1_RAT	KPTSDILKEESDDDQSDVDDTEVSPPTPK	[11] Phospho (ST)|[16] Phospho (ST)	Ras-specific guanine nucleotide-releasing factor 1 OS=Rattus norvegicus GN=Rasgrf1 PE=1 SV=1	0.000311686	1.01264	3.50628	0.0783689	67.8048	236737	268010	219115	390183	251156	472559	393142	897680	541624	350333	323523	225893	373737	466658	340936	568864	374892	393826	833745	591350	460883	388129	578720	810915	1.76987e+06	1.61095e+06	593116	350755	590674	630061	336980	681784	361054	547752	692554	2.43978e+06	946111	676496	794584	2028	1116.47
MAP1A_RAT	SPFEIISPPASPPEMTGQR	[7] Phospho (ST)|[11] Phospho (ST)	Microtubule-associated protein 1A OS=Rattus norvegicus GN=Map1a PE=1 SV=1	0.00031297	-0.772903	3.5045	-0.0785538	62.8727	7.11027e+06	7.7258e+06	5.65599e+06	6.30348e+06	7.29033e+06	5.25821e+06	1.15026e+07	1.4061e+07	5.59212e+06	5.70312e+06	5.13277e+06	7.3725e+06	5.74381e+06	7.34468e+06	8.29669e+06	6.51563e+06	8.7619e+06	7.37476e+06	2.17756e+06	4.89904e+06	6.46549e+06	5.40528e+06	4.6486e+06	6.90068e+06	2.05345e+06	1.30282e+06	1.52493e+06	5.67968e+06	1.8709e+06	1.60887e+06	5.61335e+06	1.99767e+06	5.76135e+06	1.65193e+06	1.1347e+07	7.24313e+06	1.75102e+06	6.41712e+06	4.31599e+06	123	1100.97
SYNJ1_RAT	TSPCQSPTAPEYSAPSLPIRPSR	[1] Phospho (ST)|[2] Phospho (ST)|[4] Carbamidomethyl (C)|[6] Phospho (ST)	Synaptojanin-1 OS=Rattus norvegicus GN=Synj1 PE=1 SV=3	0.000316407	0.661492	3.49975	0.0205169	41.9305	220502	103300	241020	166474	77567.1	232982	113661	116405	131638	152432	119723	154308	186958	166716	344199	184682	329385	178938	228422	252234	193749	177376	280469	359001	333157	330859	336883	197624	175334	285035	217700	163305	207905	236909	383517	560652	413339	327129	283030	2074	913.715
PP1R7_RAT	HGGGIVADLSQQSLK	[10] Phospho (ST)|[13] Phospho (ST)	Protein phosphatase 1 regulatory subunit 7 OS=Rattus norvegicus GN=Ppp1r7 PE=1 SV=1	0.000327408	0.845082	3.48491	-0.132923	47.1373	435046	347768	426774	416949	468105	410751	637586	661902	1.26067e+06	424313	447488	447057	500044	321048	276952	524986	267242	486746	1.18933e+06	863442	423823	470293	851968	603143	1.60271e+06	1.34801e+06	1.13404e+06	454481	930673	1.0149e+06	430413	833085	496664	1.02192e+06	523758	1.87351e+06	964085	457255	874374	916	835.368
MAG_RAT	NVTESPSFSAGDNPHVLYSPEFR	[7] Phospho (ST)	Myelin-associated glycoprotein OS=Rattus norvegicus GN=Mag PE=1 SV=1	0.000333415	-1.04716	3.47701	-0.747636	61.4921	3.67051e+06	2.66428e+06	3.02813e+06	3.38884e+06	2.58872e+06	3.7612e+06	4.38854e+06	836510	1.67832e+06	1.1464e+06	1.05149e+06	1.68943e+06	655240	1.35493e+06	2.80854e+06	1.00309e+06	2.99978e+06	2.27729e+06	651843	676934	637734	542656	658862	815641	1.23731e+06	1.03371e+06	763404	1.28427e+06	733719	681472	998000	678565	1.13966e+06	759103	3.06237e+06	2.64191e+06	1.22496e+06	1.81835e+06	1.10202e+06	713	877.39
TAU_RAT	HLSNVSSTGSIDMVDSPQLATLADEVSASLAK	[7] Phospho (ST)|[8] Phospho (ST)|[13] Oxidation (M)	Microtubule-associated protein tau OS=Rattus norvegicus GN=Mapt PE=1 SV=3	0.000343514	1.09198	3.46406	0.507262	58.9906	447697	697886	869345	721881	1.0965e+06	181112	1.24348e+06	105255	78659	905761	1.02904e+06	888384	1.93001e+06	725900	757435	785096	962270	789747	985140	1.0269e+06	1.5812e+06	1.97833e+06	1.69186e+06	1.54435e+06	4.58239e+06	3.11109e+06	1.03724e+06	1.21498e+06	1.37622e+06	1.27927e+06	1.32095e+06	1.156e+06	1.153e+06	1.11554e+06	1.82549e+06	3.74739e+06	801356	1.14078e+06	1.68347e+06	1199	1140.52
MAP1B_RAT	RSESPFEGK	[4] Phospho (ST)	Microtubule-associated protein 1B OS=Rattus norvegicus GN=Map1b PE=1 SV=2	0.000348193	-0.933839	3.45818	-0.0212898	45.56	941557	680359	575841	789898	629713	803375	608009	1.07276e+06	132089	545424	476351	513678	557862	752111	738391	1.22871e+06	580402	683914	196803	337010	592304	467360	199515	387771	183494	298778	376547	628516	141652	319348	536286	222503	630349	299760	436351	66413.7	375353	463965	358004	1626	558.74
DREB_RAT	ASDSGPSSSSSSSSSPPR	[15] Phospho (ST)	Drebrin OS=Rattus norvegicus GN=Dbn1 PE=2 SV=3	0.000358315	-1.08852	3.44574	0.202252	130.099	169103	311571	117468	116445	239858	123076	82744.1	431022	160204	163004	178646	239456	293683	174706	167110	387311	219704	210301	17169.9	65152.8	370579	271909	591.529	5198.53	1008.11	38626.3	9553.22	228671	19429.6	19159.4	301510	26439.1	279844	9277.06	31616.8	858.735	20019.8	261241	98892.8	1661	873.845
TAU_RAT	SPVVSGDTSPR	[9] Phospho (ST)	Microtubule-associated protein tau OS=Rattus norvegicus GN=Mapt PE=1 SV=3	0.0003641	-0.826406	3.43878	0.135063	82.8008	1.17323e+06	1.47368e+06	901325	1.07471e+06	1.47714e+06	959106	1.17119e+06	1.62407e+06	1.09472e+06	1.14063e+06	1.02824e+06	1.5876e+06	1.7247e+06	1.15683e+06	1.57867e+06	2.38501e+06	1.03602e+06	1.32864e+06	335376	599464	1.57878e+06	1.47761e+06	459959	567095	154857	304734	370900	1.65177e+06	366443	298444	1.77132e+06	393390	2.03378e+06	316046	685403	67712.4	303656	1.24853e+06	749263	90	591.264
BSN_RAT	DACEPESGPDPSTVR	[3] Carbamidomethyl (C)|[7] Phospho (ST)	Protein bassoon OS=Rattus norvegicus GN=Bsn PE=1 SV=3	0.000369463	-0.829142	3.43243	-0.195675	55.5518	145536	124369	122587	128488	102056	220758	77590.4	282781	100863	132030	118897	120917	102625	171331	146648	152550	132547	140151	13284.4	55994.8	107261	107180	58787	78189.8	38660.7	45220.6	69800.6	141822	34301.5	70283.5	136448	31509.6	162457	64946.7	109213	16585.5	107547	128229	78886.1	2396	848.831
STX1B_RAT	SAKDSDDEEEVVHVDR	[5] Phospho (ST)	Syntaxin-1B OS=Rattus norvegicus GN=Stx1b PE=1 SV=1	0.000379793	-0.764354	3.42045	-0.471279	45.6661	2.53771e+07	2.50201e+07	2.01328e+07	2.41318e+07	2.39018e+07	3.67831e+07	2.787e+07	4.24478e+07	1.57303e+07	1.58342e+07	1.49031e+07	1.16041e+07	1.33057e+07	2.16005e+07	1.49301e+07	4.98832e+07	1.59134e+07	2.34923e+07	6.94113e+06	7.92684e+06	1.15933e+07	1.03574e+07	6.87652e+06	1.34235e+07	1.30213e+07	1.163e+07	1.16816e+07	1.57022e+07	9.67802e+06	1.08694e+07	1.48956e+07	1.12157e+07	1.75165e+07	1.38286e+07	3.00288e+07	1.21543e+07	2.08501e+07	2.64154e+07	1.38303e+07	27	637.266
MAP2_RAT	KDPQDMEGEKSPASPFAQTFGTNLEDIK	[11] Phospho (ST)|[14] Phospho (ST)	Microtubule-associated protein 2 OS=Rattus norvegicus GN=Map2 PE=1 SV=3	0.000379832	0.926453	3.42041	-0.0793279	62.2864	4.65489e+06	3.53936e+06	4.18708e+06	4.70083e+06	3.65395e+06	1.98772e+06	4.12971e+06	817978	2.82718e+06	4.1732e+06	4.20911e+06	5.94679e+06	4.67375e+06	3.90224e+06	4.95714e+06	1.18618e+06	5.72787e+06	3.8397e+06	7.12059e+06	6.38989e+06	5.46043e+06	4.97878e+06	5.98877e+06	6.68226e+06	9.31241e+06	7.79377e+06	7.53482e+06	3.67351e+06	7.36589e+06	8.33375e+06	3.87173e+06	7.82461e+06	3.51521e+06	7.96979e+06	5.52051e+06	2.50977e+07	8.08319e+06	3.43706e+06	7.29773e+06	616	1080.8
PCLO_RAT	DSFSQESSPSSPSDLAK	[10] Phospho (ST)	Protein piccolo OS=Rattus norvegicus GN=Pclo PE=1 SV=1	0.000382491	-0.780414	3.41738	-0.340095	51.4848	305233	318857	275918	232734	238742	464116	216920	815071	450825	240954	211182	193606	222084	298687	146766	477482	224148	313725	126478	178912	233711	229832	135974	188454	140441	127815	119868	278333	109704	115218	238401	95405	232353	103070	241681	168298	167966	421098	182651	1813	924.881
AMPH_RAT	AALPAGEGESPEGAK	[10] Phospho (ST)	Amphiphysin OS=Rattus norvegicus GN=Amph PE=1 SV=1	0.000425085	-0.872643	3.37152	0.0323815	84.5232	697101	1.15288e+06	829784	854069	1.51323e+06	1.32291e+06	1.26636e+06	1.87623e+06	651951	1.10167e+06	1.03514e+06	1.40564e+06	1.18539e+06	1.40101e+06	959857	2.81144e+06	806801	1.22773e+06	194195	507248	1.05942e+06	873742	498126	588770	296811	288472	210094	1.54271e+06	147515	187762	1.54104e+06	189804	1.99431e+06	284991	1.29628e+06	127830	436733	1.14456e+06	670521	174	732.325
MAP1B_RAT	SSISPMDEPVPDSESPIEK	[4] Phospho (ST)|[15] Phospho (ST)	Microtubule-associated protein 1B OS=Rattus norvegicus GN=Map1b PE=1 SV=2	0.000435983	-0.994788	3.36053	-0.0761083	65.878	2.38976e+06	2.49373e+06	1.77769e+06	1.78774e+06	2.06378e+06	2.88311e+06	4.34686e+06	8.58205e+06	2.78648e+06	2.01082e+06	1.67964e+06	1.61505e+06	1.26625e+06	2.97143e+06	3.15187e+06	7.61444e+06	3.12455e+06	3.0909e+06	826683	1.78349e+06	1.58972e+06	1.57172e+06	1.48236e+06	2.31398e+06	1.04143e+06	1.01535e+06	759220	1.97926e+06	706692	663641	1.55836e+06	579359	1.49789e+06	598095	3.74143e+06	2.59776e+06	1.3121e+06	3.4023e+06	1.55104e+06	262	1102.44
PSMD1_RAT	TAGAVAGKTPDASPEPK	[9] Phospho (ST)|[13] Phospho (ST)	26S proteasome non-ATPase regulatory subunit 1 OS=Rattus norvegicus GN=Psmd1 PE=2 SV=1	0.000446498	-0.758868	3.35018	0.389829	41.1289	195488	233184	214107	220897	224768	213407	289173	462060	231833	279442	239111	230849	280435	385033	401037	530781	254015	287390	103351	190381	268238	261675	203969	227419	74125	207735	123355	214537	133400	105750	230251	139999	262023	111203	119877	23499.5	158554	237372	169836	485	586.257
BASP1_RAT	AEPEKSEGAAEEQPEPAPAPEQEAAAPGPAAGGEAPK	[6] Phospho (ST)	Brain acid soluble protein 1 OS=Rattus norvegicus GN=Basp1 PE=1 SV=2	0.0004666	-0.959786	3.33105	-0.269224	89.336	1.42598e+06	1.3838e+06	960978	906702	914969	3.27623e+06	1.30928e+06	4.0978e+06	1.177e+06	950721	893511	737210	916208	1.52736e+06	1.59284e+06	2.95209e+06	1.84508e+06	1.58046e+06	399668	488672	926512	877226	400476	1.03293e+06	697267	463566	310241	1.17605e+06	328414	240417	1.16767e+06	295272	1.08153e+06	288629	2.91128e+06	236320	441754	2.48741e+06	812565	673	1215.88
ADDA_RAT	SRSPGTPAGEGSGSPPK	[1] Phospho (ST)	Alpha-adducin OS=Rattus norvegicus GN=Add1 PE=1 SV=2	0.000510751	-0.990587	3.29179	0.0845311	59.6461	81013.1	72384.6	73508.9	79840.2	77697.6	131742	70649.9	147039	45861.8	49084.2	57657.9	60873.4	84621.5	106576	104290	233621	78182.8	91449.6	31063.5	20024.1	108139	83292.4	5034.46	13792.6	20683	49114.2	33282.5	56429.7	40051.3	38407.2	68454.1	44284.9	65010.7	45258.9	42090.4	5911.94	63761.3	86396.2	46024.1	2441	550.249
NFH_RAT	SPAEVKSPATVK	[1] Phospho (ST)|[7] Phospho (ST)	Neurofilament heavy polypeptide OS=Rattus norvegicus GN=Nefh PE=1 SV=4	0.000526933	-0.866585	3.27824	-0.322732	52.6204	3.52862e+06	2.62151e+06	2.66068e+06	3.09709e+06	2.59848e+06	2.78355e+06	2.24887e+06	2.90665e+06	1.984e+06	1.37362e+06	1.20724e+06	2.69891e+06	658968	1.43671e+06	2.97239e+06	3.52129e+06	1.9584e+06	2.36806e+06	1.56212e+06	1.5095e+06	627634	592332	1.1183e+06	1.44203e+06	837428	1.55633e+06	2.66154e+06	808365	1.54263e+06	2.1218e+06	874094	1.64735e+06	966270	2.31595e+06	465487	260926	2.34361e+06	721206	1.29875e+06	144	687.31
CALX_RAT	SDAEEDGGTGSQDEEDSKPK	[11] Phospho (ST)	Calnexin OS=Rattus norvegicus GN=Canx PE=1 SV=1	0.000579518	-1.08061	3.23693	-0.16587	62.6966	592027	500261	435541	459014	437217	693366	276161	1.68528e+06	393617	362788	415975	389190	402210	630958	403448	1.19268e+06	457458	572187	182018	336654	610380	390027	20918.7	49696.5	51641.2	226763	213457	371532	244481	252273	489071	239271	445801	222798	139046	49135.5	325761	550223	270547	1145	720.942
MAP2_RAT	VDHGAEIITQSPSRSSVASPR	[9] Phospho (ST)|[16] Phospho (ST)|[19] Phospho (ST)	Microtubule-associated protein 2 OS=Rattus norvegicus GN=Map2 PE=1 SV=3	0.000604334	1.1269	3.21872	0.075871	97.1245	609735	874168	890496	808301	932027	246647	172932	1.04946e+06	4.69619e+06	1.60749e+06	1.40649e+06	1.04916e+06	1.77183e+06	587716	476124	359472	609350	1.06751e+06	6.00362e+06	2.94762e+06	1.76704e+06	1.69923e+06	2.75074e+06	1.23279e+06	2.03594e+06	2.54454e+06	3.64443e+06	1.3718e+06	3.44784e+06	3.27036e+06	1.3862e+06	3.04499e+06	1.15756e+06	3.93833e+06	316977	824212	2.23979e+06	1.00224e+06	2.33131e+06	834	1217.51
AAK1_RAT	VGSLTPPSSPK	[5] Phospho (ST)|[9] Phospho (ST)	AP2-associated protein kinase 1 OS=Rattus norvegicus GN=Aak1 PE=1 SV=1	0.000608775	-0.704047	3.21554	0.265804	55.62	2.26026e+06	2.7686e+06	1.91976e+06	1.89541e+06	2.36233e+06	2.51813e+06	1.66933e+06	5.40952e+06	3.04597e+06	2.74399e+06	2.56027e+06	2.79471e+06	3.02869e+06	2.60218e+06	2.87255e+06	3.42855e+06	2.85512e+06	2.74914e+06	1.16972e+06	2.1487e+06	3.18228e+06	2.59416e+06	1.95035e+06	2.52761e+06	952691	1.06826e+06	669938	2.62418e+06	899901	641742	2.48641e+06	926576	2.83837e+06	693483	2.51437e+06	395231	736276	2.73082e+06	1.68755e+06	45	615.265
E41L1_RAT	SLPELDRDKSDSETEGLVFAR	[10] Phospho (ST)|[12] Phospho (ST)	Band 4.1-like protein 1 OS=Rattus norvegicus GN=Epb41l1 PE=1 SV=1	0.000612686	0.870498	3.21276	-0.0414924	55.3114	6.81434e+06	5.35682e+06	6.51849e+06	7.62398e+06	6.30642e+06	4.79281e+06	8.0997e+06	1.14891e+06	5.40343e+06	6.73264e+06	6.55956e+06	6.18252e+06	7.4919e+06	6.83193e+06	6.80025e+06	1.86344e+06	7.64611e+06	6.01019e+06	1.01687e+07	8.05738e+06	7.23859e+06	6.41359e+06	7.55636e+06	9.6721e+06	2.09248e+07	1.681e+07	9.81755e+06	6.23799e+06	9.75044e+06	8.8159e+06	5.86521e+06	9.82152e+06	6.25033e+06	1.05692e+07	1.31043e+07	3.10974e+07	1.41245e+07	7.47199e+06	1.09884e+07	78	842.04
SYN1_RAT	QSRPVAGGPGAPPAARPPASPSPQR	[20] Phospho (ST)	Synapsin-1 OS=Rattus norvegicus GN=Syn1 PE=1 SV=3	0.000699369	-1.04598	3.15529	-0.400165	65.7873	4.43016e+06	3.45064e+06	2.77806e+06	2.66698e+06	1.84516e+06	1.62473e+06	861965	1.26014e+06	1.78823e+06	2.303e+06	1.95744e+06	1.36657e+06	1.6228e+06	946479	780140	1.00429e+06	646708	1.84315e+06	765491	940602	2.19662e+06	1.787e+06	751730	447718	259213	227794	680042	1.85333e+06	976886	519343	1.58479e+06	802519	1.42793e+06	550528	914564	111014	315673	740467	892662	783	829.418
APBA1_RAT	SNSQENVEASHPSQDAK	[3] Phospho (ST)	Amyloid beta A4 precursor protein-binding family A member 1 OS=Rattus norvegicus GN=Apba1 PE=1 SV=1	0.000739656	-0.83478	3.13097	-0.0278181	52.8488	138365	126642	118326	124436	121080	258048	111577	354899	92413.9	94303.8	109349	108226	134165	201433	158978	330379	142640	160309	63395.5	55857.7	215470	131601	17535.1	28921.7	47533.5	94671.5	76310.2	103920	86708.5	84141	117581	88088.2	116657	71867.9	74913.2	32198.8	124603	165635	89880.5	1950	636.598
KAP2_RAT	RQESDSFIAPPTTFHAQESSGVPVIEEDGESESDSDDEDLEVPIPSK	[31] Phospho (ST)|[33] Phospho (ST)|[35] Phospho (ST)	cAMP-dependent protein kinase type II-alpha regulatory subunit OS=Rattus norvegicus GN=Prkar2a PE=1 SV=3	0.000747377	1.36621	3.12646	0.0979965	75.2364	1.07452e+07	1.2075e+07	1.35215e+07	1.56312e+07	1.4832e+07	3.54925e+06	1.78977e+07	491405	323005	1.63771e+07	1.92026e+07	1.1018e+07	1.40383e+07	1.66328e+07	1.554e+07	3.12343e+06	1.64291e+07	1.18487e+07	2.91427e+07	1.69087e+07	1.25318e+07	1.46068e+07	2.30104e+07	2.42829e+07	7.28022e+07	5.92292e+07	2.27148e+07	1.35847e+07	3.09546e+07	2.80393e+07	1.56881e+07	3.18369e+07	1.35854e+07	2.33283e+07	2.6942e+07	1.04168e+08	3.15439e+07	1.59979e+07	3.05449e+07	72	1336.31
MAP1B_RAT	VQSLEGEKLSPKSDISPLTPR	[10] Phospho (ST)|[13] Phospho (ST)|[16] Phospho (ST)|[19] Phospho (ST)	Microtubule-associated protein 1B OS=Rattus norvegicus GN=Map1b PE=1 SV=2	0.000752708	1.6813	3.12337	0.110797	87.3222	1.52759e+06	1.25527e+06	2.02672e+06	1.73585e+06	1.75391e+06	1.18489e+06	3.31435e+06	4.09867e+06	5.46517e+06	2.53535e+06	2.3526e+06	1.57189e+06	1.86866e+06	2.73857e+06	2.86253e+06	6.22061e+06	2.54874e+06	2.65067e+06	9.73106e+06	5.34151e+06	2.06782e+06	2.14485e+06	5.55919e+06	4.50454e+06	2.33238e+07	2.17111e+07	1.03813e+07	1.80828e+06	6.45822e+06	1.02163e+07	1.80085e+06	6.0449e+06	1.52676e+06	9.78065e+06	2.80136e+06	2.32054e+07	1.85183e+07	3.09706e+06	8.50117e+06	70	867.707
RTN1_RAT	GSVSEDELIAAIK	[4] Phospho (ST)	Reticulon-1 OS=Rattus norvegicus GN=Rtn1 PE=2 SV=1	0.000759867	-0.505763	3.11926	-0.405783	53.88	132432	102731	104583	115398	94709.7	92999.4	96710.8	87640.7	109856	75060.2	82961.6	98532.4	83332.4	65860.7	80255.7	81768.3	93001.4	93990.1	32860.9	45864.7	85247.9	70485	44126.3	40308.3	49706.8	37424.7	37534.4	106092	47945.6	38771.4	105502	42702.9	104672	35884.4	156880	75439.7	43722.8	122750	66196.1	2338	706.34
KCC2B_RAT	ESSDSTNTTIEDEDAK	[5] Phospho (ST)	Calcium/calmodulin-dependent protein kinase type II subunit beta OS=Rattus norvegicus GN=Camk2b PE=1 SV=1	0.000766282	-0.617938	3.11561	0.208353	40.581	302470	388052	332157	305963	295762	408719	229608	568621	312095	338864	357935	391194	370915	341657	369018	719935	327243	374130	208074	240579	384121	370399	242986	248204	138063	211050	228999	392134	171070	193650	401764	152441	382450	164982	179874	47517.5	209354	307959	243784	1027	911.35
TEBP_RAT	DWEDDSDEDMSNFDR	[6] Phospho (ST)|[10] Oxidation (M)	Prostaglandin E synthase 3 OS=Rattus norvegicus GN=Ptges3 PE=1 SV=2	0.000770291	-0.938309	3.11335	-0.869926	53.6455	1.19313e+06	570532	939900	1.16313e+06	609781	2.13206e+06	1.10398e+06	854431	1.06683e+06	649763	639731	450998	321018	599926	437752	468712	622448	813184	153277	390291	358989	359455	390235	554864	99089.9	68115.9	463139	701102	293950	427489	561532	309647	663909	383893	897388	522329	319952	568455	424355	1023	986.316
PSIP1_RAT	QSNASSDVEAEEK	[6] Phospho (ST)	PC4 and SFRS1-interacting protein OS=Rattus norvegicus GN=Psip1 PE=2 SV=1	0.000783812	-1.05926	3.10579	-0.525772	80.7491	449604	309094	263281	293042	181115	134447	99187.1	225216	212791	182681	183677	196336	136682	90917.1	73612.1	183103	57177.5	192468	61582.3	99548.9	193871	164902	68224.5	45799.5	12714.8	20756.4	73457	221772	138390	48436.6	242367	58908.4	206082	36898.8	43895.4	6073.56	29120.5	74427.5	92361.4	1370	737.291
HAP1_RAT	DDLLQLYSDSDDDEEDEEDEEEEEGEEEEREGQR	[8] Phospho (ST)|[10] Phospho (ST)	Huntingtin-associated protein 1 OS=Rattus norvegicus GN=Hap1 PE=2 SV=1	0.000792584	1.04971	3.10095	0.0217505	51.4183	493125	422604	464326	413799	548885	314458	633516	19659.7	363814	792745	835324	335020	404003	923813	470373	40352.4	487538	468433	1.07413e+06	1.07225e+06	386012	384036	961023	1.01861e+06	1.44859e+06	1.29781e+06	924507	734642	763379	852394	593911	762429	651070	843892	1.24135e+06	2.54807e+06	1.00702e+06	829076	969710	1647	1422.17
S12A5_RAT	LNVPEETACDNEEKPEEEVQLIHDQSAPSCPSSSPSPGEEPEGEGETDPEK	[9] Carbamidomethyl (C)|[30] Carbamidomethyl (C)|[32] Phospho (ST)|[33] Phospho (ST)|[34] Phospho (ST)|[36] Phospho (ST)	Solute carrier family 12 member 5 OS=Rattus norvegicus GN=Slc12a5 PE=1 SV=2	0.000792678	1.2039	3.1009	0.309857	81.9525	402372	442807	631033	605818	451407	136252	866126	155702	141910	679564	610564	447233	619987	930798	1.21947e+06	64538.4	855312	544758	1.24311e+06	745813	558192	656616	790421	726005	3.63322e+06	2.9079e+06	949084	563863	905961	864586	451868	1.01633e+06	671184	781483	1.32057e+06	4.04367e+06	1.43949e+06	828905	1.25491e+06	1925	1478.32
TAU_RAT	HLSNVSSTGSIDMVDSPQLATLADEVSASLAK	[3] Phospho (ST)|[6] Phospho (ST)|[7] Phospho (ST)|[8] Phospho (ST)|[10] Phospho (ST)	Microtubule-associated protein tau OS=Rattus norvegicus GN=Mapt PE=1 SV=3	0.000824382	1.94723	3.08387	-0.889108	110.579	525282	488323	726113	706732	643110	120894	292245	219056	208503	757063	786066	754143	793687	238228	323630	341743	414537	490550	2.10733e+06	1.59635e+06	807769	765912	2.51742e+06	535100	511404	208271	7.03885e+06	822932	2.04845e+06	7.0854e+06	830084	1.5502e+06	778302	5.18971e+06	405148	1.67838e+06	1.12682e+06	230609	1.89172e+06	2646	1215.15
SYN1_RAT	LPSPTAAPQQSASQATPMTQGQGR	[3] Phospho (ST)|[18] Oxidation (M)	Synapsin-1 OS=Rattus norvegicus GN=Syn1 PE=1 SV=3	0.000847315	-0.894366	3.07196	0.0796529	82.4816	577266	931565	401691	416130	815268	699639	1.07768e+06	2.24213e+06	880432	752801	674529	604628	720677	1.05373e+06	1.11412e+06	2.30187e+06	1.03629e+06	958850	235172	323863	496220	457077	281302	488414	646387	685072	130771	774595	176915	163544	741915	223452	922193	152917	1.63418e+06	127417	221578	1.43392e+06	515846	494	836.052
NPHN_RAT	NVTLCCLTKSSRPR	[10] Phospho (ST)	Nephrin OS=Rattus norvegicus GN=Nphs1 PE=1 SV=1	0.000891973	-1.02991	3.04965	-0.106465	86.3875	763715	1.05055e+06	539198	582732	964877	454845	610818	673217	796927	513126	469878	669854	724329	430233	525535	944100	346490	650613	314580	219159	711473	661466	199980	189489	107535	197348	121912	777175	158019	86148	789064	159622	828070	78816.8	275792	2804.73	68874.5	425298	318631	845	829.396
NFH_RAT	SPAEAKPPAEAK	[1] Phospho (ST)	Neurofilament heavy polypeptide OS=Rattus norvegicus GN=Nefh PE=1 SV=4	0.000900494	-1.59356	3.04552	-1.2002	70.1249	1.2088e+06	814484	911836	1.12989e+06	766851	1.19234e+06	378540	557733	357522	90250.4	99744.6	509799	146686	98947.9	322553	425093	350824	550700	291154	159871	175968	138514	18579.4	29331.5	135752	247028	253618	237867	157685	265986	275404	175580	299538	248883	94108.4	29910.8	223296	191452	182476	434	638.303
HNRPK_RAT	DYDDMSPR	[6] Phospho (ST)	Heterogeneous nuclear ribonucleoprotein K OS=Rattus norvegicus GN=Hnrnpk PE=1 SV=1	0.000900798	-1.22405	3.04537	-0.0728355	76.737	107213	74108.7	106648	91315.6	57029.8	263580	102537	509822	85055.7	115778	88738.9	91411.1	69677.7	252615	179395	319981	144294	156424	16329.5	53595.5	99969.4	75437.5	44488.5	118410	4422.66	5141.63	39355.6	109984	24560.6	34685.4	103484	22793.3	111172	32387.7	173967	15219.4	93937.3	159890	66961.6	1080	539.681
MAP1B_RAT	QGFSDKESPVSDLTSDLYQDK	[4] Phospho (ST)|[8] Phospho (ST)	Microtubule-associated protein 1B OS=Rattus norvegicus GN=Map1b PE=1 SV=2	0.000910342	0.790228	3.0408	-0.0492633	48.1581	340942	306233	278817	243243	196340	99780.3	206129	25408	151758	336345	283813	262779	146263	154519	145833	39120.7	163603	198878	552982	461915	221609	192708	387720	251553	446164	303843	503700	320185	362727	386559	272125	303088	177018	334109	241581	641742	320771	196487	343929	2046	840.349
MARCS_RAT	EAAEAEPAEPGSPSAETEGASASSTSSPK	[12] Phospho (ST)	Myristoylated alanine-rich C-kinase substrate OS=Rattus norvegicus GN=Marcks PE=1 SV=2	0.000950758	-1.0411	3.02193	0.0157545	89.518	1.23528e+06	2.58774e+06	912964	952810	1.90685e+06	1.83431e+06	2.79003e+06	6.43188e+06	1.90322e+06	1.61443e+06	1.53523e+06	1.70277e+06	1.40727e+06	2.23886e+06	2.68973e+06	7.8607e+06	2.63306e+06	2.48454e+06	444828	799403	1.54332e+06	1.34533e+06	752991	1.26376e+06	546486	506798	384258	2.45032e+06	344527	405672	2.50084e+06	305987	2.63397e+06	426501	3.59031e+06	136517	522676	3.24312e+06	1.20738e+06	195	938.061
MAP1B_RAT	VQSLEGEKLSPKSDISPLTPR	[10] Phospho (ST)|[13] Phospho (ST)|[16] Phospho (ST)|[19] Phospho (ST)	Microtubule-associated protein 1B OS=Rattus norvegicus GN=Map1b PE=1 SV=2	0.000954819	0.975493	3.02008	-0.314095	54.4857	673182	605032	814569	754249	643457	457779	1.70584e+06	787922	2.24938e+06	912508	792172	594001	866287	653949	806344	1.4188e+06	816398	914816	2.73403e+06	1.66677e+06	902540	834684	1.69927e+06	635635	2.03168e+06	2.21442e+06	4.03202e+06	717796	2.26494e+06	3.32189e+06	699794	1.85472e+06	640031	3.05775e+06	1.1613e+06	2.19769e+06	2.20139e+06	1.10793e+06	1.79881e+06	883	1301.06
NEUM_RAT	ATTDNSPSSKAEDGPAKEEPK	[6] Phospho (ST)	Neuromodulin OS=Rattus norvegicus GN=Gap43 PE=1 SV=1	0.000956087	-1.00301	3.0195	0.224804	54.261	198573	557711	168840	175189	501596	334714	701200	1.12626e+06	422760	382328	404843	355568	434039	753165	641144	789838	370256	489296	152866	156007	556708	445748	176498	298487	92870.5	207262	151579	305833	171428	152220	381163	208993	386690	141169	237747	22045.9	249163	388276	244138	2360	746.997
S6A17_RAT	DISNLEENDETR	[3] Phospho (ST)	Orphan sodium- and chloride-dependent neurotransmitter transporter NTT4 OS=Rattus norvegicus GN=Slc6a17 PE=2 SV=1	0.0010529	-0.685266	2.97761	-0.397852	52.6838	590024	475267	567134	464750	351591	751610	425604	902479	463807	425333	422951	329084	224767	719861	252680	277816	355042	470577	106184	205882	255213	258869	182462	371477	260365	427622	202544	397613	152394	183640	361049	137846	371433	173341	755652	288097	240024	521238	292647	628	757.805
USO1_RAT	DLGHPVEEEDESGDQEDDDDELDDGDRDQDI	[12] Phospho (ST)	General vesicular transport factor p115 OS=Rattus norvegicus GN=Uso1 PE=1 SV=1	0.00108457	-0.751677	2.96474	-0.503537	53.8027	2.3846e+06	1.57677e+06	2.05916e+06	2.04502e+06	1.33112e+06	4.25481e+06	2.77197e+06	4.13171e+06	1.93415e+06	1.35983e+06	1.34911e+06	1.07881e+06	914753	1.91695e+06	1.92681e+06	3.64032e+06	1.87358e+06	2.14997e+06	439896	942189	1.12623e+06	1.1383e+06	942072	1.24931e+06	939366	865933	944579	1.59301e+06	793261	896197	1.43203e+06	635074	1.37305e+06	755820	3.14158e+06	2.43172e+06	1.35885e+06	2.53942e+06	1.27689e+06	496	1199.44
NFM_RAT	AEEEGGSEEEVGDKSPQESK	[15] Phospho (ST)	Neurofilament medium polypeptide OS=Rattus norvegicus GN=Nefm PE=1 SV=4	0.00109636	-2.03509	2.96005	-1.58555	83.58	596167	536917	434278	417031	360950	157411	74847.8	180155	396334	113036	132055	185700	38536.9	28699	23927.3	156402	22606	226768	48249.7	66512.5	87012.3	51162.5	33414.9	11094.7	1308.48	4845.66	114080	101651	53959.2	104305	141762	67493	88451	72387.5	3437.89	1043.76	33987.3	20439.5	55329.9	2959	1100.94
MARCS_RAT	AEDGAAPSPSSETPKK	[13] Phospho (ST)	Myristoylated alanine-rich C-kinase substrate OS=Rattus norvegicus GN=Marcks PE=1 SV=2	0.0011071	-0.907184	2.95581	-0.112051	74.7104	178383	297103	156375	171023	296602	362811	247013	542098	176268	167629	191393	193206	185783	315877	256646	678451	236524	273717	97930.1	72209.5	264205	181070	8082.35	55471.4	72888.6	153594	70935.5	265235	82798.2	79311.5	300735	95129.2	335942	80991.6	183703	45742.7	82691.2	390387	145953	828	551.245
GRAP1_RAT	SLSSSPQAQPPRPAELSDEEVAELFQR	[3] Phospho (ST)|[5] Phospho (ST)	GRIP1-associated protein 1 OS=Rattus norvegicus GN=Gripap1 PE=1 SV=1	0.00111607	0.681079	2.95231	0.00156476	42.4332	487379	654752	793816	852628	795340	280681	733391	139666	228010	894526	987893	786940	588262	650783	618344	313340	646968	614866	796738	795830	595391	651975	1.05234e+06	962199	1.57918e+06	1.13358e+06	838753	733290	1.15884e+06	1.14166e+06	783596	1.12003e+06	718311	984651	835111	2.44365e+06	805331	586303	985838	1018	1043.47
NEUM_RAT	KEGDGSATTDAAPATSPKAEEPSK	[16] Phospho (ST)	Neuromodulin OS=Rattus norvegicus GN=Gap43 PE=1 SV=1	0.00123862	-0.743288	2.90706	0.01845	46.6814	1.62485e+07	1.07197e+07	1.27528e+07	1.35256e+07	9.9014e+06	1.75581e+07	1.05382e+07	3.08811e+07	1.94424e+07	1.13091e+07	1.01158e+07	6.86597e+06	1.53032e+07	1.47085e+07	9.62853e+06	2.79401e+07	6.44234e+06	1.4346e+07	9.54542e+06	5.72811e+06	1.47857e+07	1.44456e+07	6.28626e+06	8.29937e+06	7.80548e+06	1.16757e+07	7.63281e+06	9.01834e+06	9.5104e+06	6.11779e+06	9.64274e+06	1.01886e+07	1.00541e+07	6.15692e+06	6.23006e+06	1.87425e+06	8.09581e+06	8.30529e+06	8.56994e+06	69	809.031
ADDA_RAT	AAVVTSPPPTTAPHK	[6] Phospho (ST)	Alpha-adducin OS=Rattus norvegicus GN=Add1 PE=1 SV=2	0.00127776	-0.864089	2.89355	-0.0442651	104.186	470046	683799	286718	343640	594675	168161	183474	292218	368119	306009	274901	486517	524271	218626	269447	454711	231679	362177	110099	151985	525957	434851	147043	87298.7	33878.1	49937.1	45568.3	519570	72277.2	24713.1	516271	97026.1	653078	48727.1	214800	3831.73	31116.6	211526	198978	876	777.39
MAP2_RAT	GNAQESLDTVSPK	[11] Phospho (ST)	Microtubule-associated protein 2 OS=Rattus norvegicus GN=Map2 PE=1 SV=3	0.00129076	-0.691606	2.88916	0.0787043	58.797	262759	337450	179007	244479	274929	225308	223002	510007	331569	240966	247587	324990	341486	225955	291120	625421	275691	303631	132683	159479	338094	276647	144815	168545	89320.4	95089.2	96621.1	347342	98275.7	128208	336720	119154	385369	121806	324892	26572.6	93225.4	277090	187997	957	713.317
KPCG_RAT	MGPSSSPIPSPSPSPTDSK	[6] Phospho (ST)|[10] Phospho (ST)|[12] Phospho (ST)|[14] Phospho (ST)	Protein kinase C gamma type OS=Rattus norvegicus GN=Prkcg PE=1 SV=1	0.00129667	0.773171	2.88717	0.3198	48.7852	988112	1.12624e+06	976684	736765	679200	2.10233e+06	1.18331e+06	185315	845580	1.19106e+06	1.17851e+06	930750	1.07499e+06	2.2063e+06	1.9906e+06	843540	2.26309e+06	1.20602e+06	3.6537e+06	1.92651e+06	1.55631e+06	1.43258e+06	1.70398e+06	3.71296e+06	2.30195e+06	2.12004e+06	2.05044e+06	1.15596e+06	1.99008e+06	1.89996e+06	1.07143e+06	1.45367e+06	773500	1.57755e+06	1.70467e+06	3.91559e+06	3.38622e+06	1.83524e+06	2.06112e+06	669	1088.37
ROA1_RAT	SESPKEPEQLR	[3] Phospho (ST)	Heterogeneous nuclear ribonucleoprotein A1 OS=Rattus norvegicus GN=Hnrnpa1 PE=1 SV=3	0.00133101	-0.814313	2.87582	0.0495557	57.6683	108402	115827	114078	130496	132511	224134	186826	368920	98095	124819	92636.1	99450.8	125896	263248	197753	448988	145113	175129	44301.5	52004.8	111136	96151.1	54416.6	111008	82341	141495	75821.7	113735	60800.1	61172.2	114153	69539.8	146047	75253.9	242625	29191.5	140301	170351	99592.3	1424	460.545
SV2A_RAT	GEGAQDEEEGGASSDATEGHDEDDEIYEGEYQGIPR	[13] Phospho (ST)|[14] Phospho (ST)|[17] Phospho (ST)	Synaptic vesicle glycoprotein 2A OS=Rattus norvegicus GN=Sv2a PE=1 SV=2	0.00140945	0.596859	2.85095	0.195888	37.4446	8.08649e+06	7.3096e+06	8.63584e+06	5.43735e+06	5.95213e+06	5.63452e+06	9.15447e+06	2.22295e+06	4.3567e+06	9.72614e+06	8.74136e+06	6.84203e+06	5.77564e+06	7.82473e+06	9.15609e+06	4.96408e+06	9.07159e+06	6.99363e+06	1.28122e+07	9.6189e+06	6.43464e+06	6.42415e+06	1.29748e+07	7.61413e+06	1.52087e+07	2.07995e+07	9.61368e+06	7.82144e+06	1.06801e+07	1.14471e+07	8.7765e+06	8.69836e+06	5.83917e+06	1.10714e+07	7.21354e+06	1.83632e+07	1.18048e+07	8.32992e+06	1.05773e+07	61	1021.11
NFH_RAT	SPAEVKSPVTVK	[1] Phospho (ST)|[7] Phospho (ST)	Neurofilament heavy polypeptide OS=Rattus norvegicus GN=Nefh PE=1 SV=4	0.00143981	-0.859096	2.84169	-0.532714	54.0114	2.11296e+06	1.25633e+06	1.27095e+06	1.47412e+06	1.13734e+06	1.48481e+06	712274	1.18742e+06	770492	540875	496451	1.09145e+06	252360	520068	927343	1.32738e+06	822008	1.02262e+06	619969	676670	215690	200807	629861	613169	410883	542139	1.03097e+06	323159	660968	962957	328176	761743	389040	1.16051e+06	226676	278239	1.03056e+06	213227	563771	340	701.324
FETUA_RAT	HAFSPVASVESASGEVLHSPK	[11] Phospho (ST)|[13] Phospho (ST)	Alpha-2-HS-glycoprotein OS=Rattus norvegicus GN=Ahsg PE=1 SV=2	0.00145339	1.141	2.83762	-0.398428	68.9936	395406	357675	378037	395542	421736	409234	852864	531614	985819	304861	233830	411703	306307	351356	509701	958310	462700	486276	861929	679413	384273	322686	740377	705729	1.98008e+06	1.67142e+06	1.58744e+06	363618	841465	1.49895e+06	355879	861246	342942	1.53653e+06	676125	2.7519e+06	2.59231e+06	693809	1.07241e+06	717	766.007
TAU_RAT	ESPPQPPADDGSEEPGSETSDAKSTPTAEDVTAPLVEER	[19] Phospho (ST)|[20] Phospho (ST)|[24] Phospho (ST)|[25] Phospho (ST)	Microtubule-associated protein tau OS=Rattus norvegicus GN=Mapt PE=1 SV=3	0.00145661	1.10531	2.83666	0.183829	71.893	546173	441331	555552	542175	578712	447884	964656	58677.6	390884	695193	623064	335828	439774	987273	613790	625156	570332	553909	1.28746e+06	934794	505355	437819	855951	1.57583e+06	2.88893e+06	2.04955e+06	1.10459e+06	511845	966053	1.03392e+06	423794	994209	483370	1.02697e+06	869017	3.78806e+06	1.47592e+06	620711	1.19171e+06	2197	1448.23
MARCS_RAT	GEAAAERPGEAAVASSPSK	[16] Phospho (ST)	Myristoylated alanine-rich C-kinase substrate OS=Rattus norvegicus GN=Marcks PE=1 SV=2	0.00148107	-0.83103	2.82943	-0.0907868	84.5353	7.32878e+06	8.60519e+06	5.13464e+06	5.71566e+06	8.01734e+06	2.44217e+06	2.79137e+06	4.06958e+06	7.39483e+06	6.30572e+06	5.87439e+06	6.32895e+06	6.40535e+06	3.48129e+06	3.32228e+06	5.88272e+06	2.45218e+06	5.38544e+06	2.15631e+06	2.84961e+06	6.65801e+06	6.09458e+06	2.7626e+06	1.32862e+06	589774	941526	1.81784e+06	7.54088e+06	2.19048e+06	1.41737e+06	7.37388e+06	2.40258e+06	8.01962e+06	1.49016e+06	1.44135e+06	157491	761641	2.55176e+06	3.0273e+06	64	932.926
RTN4_RAT	ESETFSDSSPIEIIDEFPTFVSAK	[4] Phospho (ST)|[6] Phospho (ST)|[8] Phospho (ST)	Reticulon-4 OS=Rattus norvegicus GN=Rtn4 PE=1 SV=1	0.00151797	0.965992	2.81874	0.025995	56.3936	510497	392353	973997	713056	489369	63753.3	220502	327496	210059	920992	993980	644280	792477	253042	372612	295268	457471	507718	1.08577e+06	1.38443e+06	905681	1.01751e+06	1.97636e+06	426508	465300	444323	1.5697e+06	1.11931e+06	1.28962e+06	1.755e+06	1.13359e+06	1.0674e+06	753254	1.31331e+06	375784	1.03371e+06	452425	266589	991780	1782	972.394
BSN_RAT	SHGPLLPTIEDSSEEEELREEEELLR	[12] Phospho (ST)|[13] Phospho (ST)	Protein bassoon OS=Rattus norvegicus GN=Bsn PE=1 SV=3	0.00156033	0.698726	2.80678	-0.122056	44.8327	4.89058e+06	3.64517e+06	7.05919e+06	7.70265e+06	5.86797e+06	2.04625e+06	4.62452e+06	1.0961e+06	683063	5.73328e+06	6.60442e+06	6.1516e+06	6.776e+06	4.32103e+06	4.75433e+06	2.32543e+06	5.39461e+06	4.68683e+06	5.06302e+06	4.43148e+06	5.58592e+06	7.01422e+06	7.6333e+06	6.68524e+06	1.00494e+07	6.93881e+06	8.01904e+06	5.9815e+06	8.41749e+06	9.77217e+06	6.71546e+06	8.53742e+06	6.27272e+06	9.16414e+06	7.51924e+06	1.79905e+07	6.40076e+06	3.94956e+06	7.60707e+06	406	1066.14
RTN4_RAT	NEDASFPSTPEPVK	[5] Phospho (ST)	Reticulon-4 OS=Rattus norvegicus GN=Rtn4 PE=1 SV=1	0.00159314	-0.555522	2.79775	-0.331779	50.1455	477197	372196	237571	188055	314409	395570	351026	561167	274163	219286	224318	236469	246945	240064	264090	370953	290725	309659	121217	173416	254808	268524	157355	206152	157178	142628	122096	320135	95528.6	106828	305915	123143	336377	139839	379560	171402	152472	479335	210695	1234	799.343
HS90B_RAT	IEDVGSDEEDDSGK	[6] Phospho (ST)|[12] Phospho (ST)	Heat shock protein HSP 90-beta OS=Rattus norvegicus GN=Hsp90ab1 PE=1 SV=4	0.00166002	-0.656546	2.77989	-0.120295	43.8381	2.71332e+06	1.2707e+06	1.46704e+06	1.24955e+06	1.10126e+06	2.67621e+06	982598	3.30468e+06	1.98796e+06	1.34411e+06	1.19728e+06	1.53043e+06	887651	1.05568e+06	1.41196e+06	2.61786e+06	1.36693e+06	1.65678e+06	1.16815e+06	1.58679e+06	948059	918895	1.52231e+06	1.26072e+06	591288	861242	1.40157e+06	1.37589e+06	837677	1.18917e+06	1.3396e+06	804230	1.23697e+06	1.01912e+06	604574	326369	1.08763e+06	940787	1.05105e+06	497	827.776
MAP1B_RAT	AETEEAEEPEEDGEDNVSGSASKHSPTEDEEIAK	[18] Phospho (ST)|[20] Phospho (ST)|[22] Phospho (ST)|[25] Phospho (ST)	Microtubule-associated protein 1B OS=Rattus norvegicus GN=Map1b PE=1 SV=2	0.00181585	0.936185	2.74092	0.43773	56.9334	383326	478033	407008	331008	367538	1.01502e+06	521660	400002	499794	487100	478398	328705	355590	758898	790998	735360	927697	545067	1.51462e+06	975531	439616	417626	852904	2.03869e+06	2.42181e+06	1.77621e+06	1.2588e+06	432121	854939	1.08902e+06	407357	660987	319355	1.06166e+06	816298	1.1167e+06	1.75566e+06	649379	1.04296e+06	1289	1322.47
MAP2_RAT	GHDLSPLASDILTNTSGSMDEGDDYLPPTTPAVEK	[16] Phospho (ST)|[25] Phospho (Y)	Microtubule-associated protein 2 OS=Rattus norvegicus GN=Map2 PE=1 SV=3	0.00187489	0.812876	2.72702	-0.0744108	52.1457	1.36296e+07	1.19625e+07	1.53091e+07	1.70159e+07	1.48365e+07	6.41941e+06	1.90379e+07	775362	4.82184e+06	1.89778e+07	2.08851e+07	1.86265e+07	1.81131e+07	2.06947e+07	1.92883e+07	2.7299e+06	2.16114e+07	1.43962e+07	2.06037e+07	1.87202e+07	1.90643e+07	1.96742e+07	2.38636e+07	2.92802e+07	2.30443e+07	1.99113e+07	2.03281e+07	1.87381e+07	2.60984e+07	2.40537e+07	2.06329e+07	2.76249e+07	1.78818e+07	2.09781e+07	3.20608e+07	7.87768e+07	2.54902e+07	1.89718e+07	2.52899e+07	105	1268.55
NUMBL_RAT	AEAAAAPAVAPGPAQPGHVSPTPATTSPGEK	[26] Phospho (ST)|[27] Phospho (ST)	Numb-like protein OS=Rattus norvegicus GN=Numbl PE=1 SV=1	0.00188344	-0.847996	2.72505	0.178899	74.6648	166578	320333	148012	130484	231840	331547	331835	803794	293933	230115	210784	202883	280150	345322	368172	615208	390499	317735	110943	203490	279058	251811	176146	266430	95378.4	109824	38127.5	277139	67369.5	30493.2	246155	56752	246191	30261.4	425867	66614.9	66823.6	485513	176519	1721	999.126
CDS2_RAT	LDGETASDSESR	[7] Phospho (ST)	Phosphatidate cytidylyltransferase 2 OS=Rattus norvegicus GN=Cds2 PE=2 SV=1	0.00189184	-0.76119	2.72311	-0.130363	77.7773	326853	314821	241723	249645	279425	239479	105389	354719	105870	251267	293713	327616	225930	228318	198514	335048	250954	254664	79774.7	156702	279466	222317	56553.2	17870	19015.4	66995.6	118028	293450	93716.2	136338	365821	97154.2	419395	116926	98621.2	13890	99991.2	253056	150254	1392	673.76
DYN1_RAT	RSPTSSPTPQR	[2] Phospho (ST)	Dynamin-1 OS=Rattus norvegicus GN=Dnm1 PE=1 SV=2	0.00191712	-0.844	2.71735	0.0748655	74.6691	422314	367459	508759	579251	520486	600069	272780	1.04386e+06	322647	415326	463224	723569	1.05071e+06	457073	590486	1.32318e+06	803539	615572	87869.6	167033	414262	526750	53163.4	63628	39786.2	532963	146155	589274	223457	285689	609131	308164	836375	460301	111708	54790.3	576984	771184	342933	545	647.301
PSA3_RAT	ESLKEEDESDDDNM	[9] Phospho (ST)|[14] Oxidation (M)	Proteasome subunit alpha type-3 OS=Rattus norvegicus GN=Psma3 PE=1 SV=3	0.00199723	-0.809342	2.69957	0.162315	62.0862	240711	214008	208500	185670	182937	343958	212194	773254	265837	204790	224399	191142	285745	308641	207763	745382	179798	292631	107634	141311	280420	226355	121102	161842	132272	307961	119977	202552	72680.8	118309	240391	82819.2	261647	103661	138464	25518.3	181926	312910	166988	1477	876.296
DYN1_RAT	SGQASPSRPESPRPPFDL	[5] Phospho (ST)	Dynamin-1 OS=Rattus norvegicus GN=Dnm1 PE=1 SV=2	0.00212677	-0.583813	2.67228	-0.485161	80.4126	1.06587e+06	1.03046e+06	895326	1.04923e+06	972164	2.11591e+06	1.9614e+06	1.35879e+06	964737	745696	634538	772226	806994	1.00181e+06	1.1558e+06	1.01167e+06	1.3979e+06	1.11415e+06	335612	405080	715722	629303	338424	632433	714302	618505	269325	1.00139e+06	388783	220301	781209	386595	944310	272945	2.71836e+06	1.4725e+06	443075	1.57897e+06	743357	775	668.978
HS90A_RAT	EVSDDEAEEKEEKEEEK	[3] Phospho (ST)	Heat shock protein HSP 90-alpha OS=Rattus norvegicus GN=Hsp90aa1 PE=1 SV=3	0.00228015	-0.713066	2.64204	-0.323032	50.5635	1.73099e+07	9.16286e+06	1.46765e+07	1.52323e+07	8.48458e+06	2.55399e+07	1.40706e+07	3.15844e+07	1.23677e+07	9.29178e+06	8.74174e+06	5.67242e+06	1.04575e+07	1.5532e+07	9.41595e+06	2.18163e+07	6.34017e+06	1.38645e+07	6.89806e+06	5.28156e+06	1.07484e+07	1.02906e+07	5.43781e+06	9.70389e+06	7.39489e+06	1.02199e+07	9.96088e+06	6.80294e+06	1.03356e+07	9.40002e+06	7.80742e+06	1.06001e+07	7.77375e+06	8.89132e+06	6.75972e+06	3.38963e+06	1.35157e+07	7.94097e+06	8.45766e+06	74	711.287
MAP2_RAT	GHDLSPLASDILTNTSGSMDEGDDYLPPTTPAVEK	[16] Phospho (ST)|[18] Phospho (ST)|[19] Oxidation (M)	Microtubule-associated protein 2 OS=Rattus norvegicus GN=Map2 PE=1 SV=3	0.00230517	1.07869	2.6373	0.419877	76.9494	8.0067e+06	8.45836e+06	1.01071e+07	1.05436e+07	1.07452e+07	4.86561e+06	1.52178e+07	456323	3.3493e+06	1.20375e+07	1.28063e+07	1.05173e+07	1.27581e+07	1.36018e+07	1.22099e+07	2.32869e+06	1.43534e+07	9.55076e+06	1.28679e+07	1.21483e+07	1.12991e+07	1.18113e+07	1.56123e+07	1.9219e+07	6.21782e+07	4.98583e+07	1.0899e+07	1.16515e+07	1.38332e+07	1.26834e+07	1.23345e+07	1.47273e+07	1.24459e+07	1.22054e+07	2.73204e+07	5.24092e+07	1.19877e+07	1.59557e+07	2.01724e+07	166	1273.88
ODPA_RAT	YHGHSMSDPGVSYR	[5] Phospho (ST)|[6] Oxidation (M)|[12] Phospho (ST)	Pyruvate dehydrogenase E1 component subunit alpha, somatic form, mitochondrial OS=Rattus norvegicus GN=Pdha1 PE=1 SV=2	0.00230862	0.923883	2.63665	0.630982	181.515	172007	43282.1	162772	121033	41423.2	748795	282409	5.41486e+06	1.41823e+06	165450	171613	140005	400852	449931	486571	5.76054e+06	593338	974889	3.13049e+06	1.09942e+06	559487	541392	1.21126e+06	2.15463e+06	7.28827e+06	4.83929e+06	1.73899e+06	255575	1.4388e+06	1.8381e+06	278013	1.11134e+06	177054	1.77475e+06	985757	1.96083e+06	3.67383e+06	934180	1.84957e+06	707	590.211
NFH_RAT	SPASVKSPSEAK	[1] Phospho (ST)|[7] Phospho (ST)	Neurofilament heavy polypeptide OS=Rattus norvegicus GN=Nefh PE=1 SV=4	0.00231541	-0.895094	2.63537	-0.712385	68.2698	251107	169680	207583	233963	165367	206068	57020.5	126738	107960	70621.8	81205.2	179745	55925.9	65034.3	99930.1	158308	125979	138955	83254.1	93763.5	54491	45082.5	17623.7	9612.83	14895.4	68631.1	149483	54178.6	96159.9	175627	69621.8	119267	89725.2	156292	14310.1	9536.56	124387	48415	74717.8	2056	674.282
GEPH_RAT	EVHDELEDLPSPPPPLSPPPTTSPHK	[11] Phospho (ST)|[17] Phospho (ST)|[23] Phospho (ST)	Gephyrin OS=Rattus norvegicus GN=Gphn PE=1 SV=3	0.00235522	0.75889	2.62797	0.0276729	59.6959	3.76719e+06	2.97851e+06	3.31464e+06	3.63224e+06	3.50699e+06	2.47329e+06	5.13348e+06	3.33056e+06	5.38353e+06	3.24344e+06	2.84575e+06	2.55978e+06	3.03325e+06	3.46206e+06	3.84045e+06	2.78363e+06	4.06387e+06	3.49133e+06	7.27335e+06	4.89184e+06	3.16167e+06	2.69025e+06	4.57523e+06	4.84335e+06	1.31375e+07	1.11935e+07	5.07831e+06	3.19704e+06	5.26879e+06	4.35951e+06	2.75453e+06	5.31152e+06	3.09146e+06	4.56881e+06	5.81054e+06	1.58677e+07	6.56323e+06	4.52173e+06	5.90799e+06	287	1018.44
EF1D_RAT	KGATPAEDDEDNDIDLFGSDEEEEDK	[19] Phospho (ST)	Elongation factor 1-delta OS=Rattus norvegicus GN=Eef1d PE=1 SV=2	0.00237531	-0.475942	2.62428	-0.476224	33.6298	1.04915e+06	565203	1.07175e+06	1.04922e+06	635968	1.54421e+06	967607	731133	1.0151e+06	710206	639888	442622	590576	743791	633588	780096	600995	810065	373102	474239	646655	596716	456997	464394	430408	411282	573754	643536	385176	533230	617636	472508	648938	491393	956244	1.00882e+06	547571	916081	582434	2258	988.389
GPSM1_RAT	APSSDEECFFDLLSK	[3] Phospho (ST)|[4] Phospho (ST)|[8] Carbamidomethyl (C)	G-protein-signaling modulator 1 OS=Rattus norvegicus GN=Gpsm1 PE=1 SV=2	0.00265569	0.65808	2.57582	0.172362	49.6632	55342.7	59524	127162	124007	105583	37799.6	100904	11267.8	46532.6	129058	165061	149151	157281	117239	118470	25056	137263	98041.3	85996.4	124016	119746	160770	195089	197279	186651	131188	119455	143781	189742	141540	163894	152361	135559	131926	175119	353710	99599.5	86724.3	154707	2681	952.858
NFM_RAT	EVAKESPKEEK	[6] Phospho (ST)	Neurofilament medium polypeptide OS=Rattus norvegicus GN=Nefm PE=1 SV=4	0.0027547	-1.95693	2.55993	-0.904562	81.483	663760	299992	726304	796162	542510	595838	64683	88936.6	3338.12	248436	271140	413713	150318	80142.8	99485.7	208733	150200	317864	31133.7	40098.6	20513.4	98377.2	88226.3	53659.6	9736.68	72892.9	68012	183398	77856.1	48868	174423	89349	275136	106383	6873.19	7974.02	109686	74890.9	81874.4	2673	677.319
PGRC1_RAT	EGEEPTVYSDDEEPKDEAAR	[9] Phospho (ST)	Membrane-associated progesterone receptor component 1 OS=Rattus norvegicus GN=Pgrmc1 PE=1 SV=3	0.00277602	-0.844318	2.55658	-0.58277	60.6931	2.36866e+06	1.65286e+06	1.73883e+06	1.48922e+06	1.2093e+06	1.76758e+06	533312	1.52789e+06	2.07146e+06	1.50729e+06	1.41626e+06	867305	896198	796272	462079	1.01445e+06	508604	1.28397e+06	619201	748290	960649	907856	666529	489786	170553	151173	568397	1.54576e+06	547225	589530	1.59975e+06	482137	1.42907e+06	558876	937829	80463.6	301706	948031	715141	586	1173.47
SYN2_RAT	TPALSPQRPLTTQQPQSGTLK	[5] Phospho (ST)	Synapsin-2 OS=Rattus norvegicus GN=Syn2 PE=1 SV=1	0.00293229	-0.678083	2.53279	-0.426508	76.7158	929462	1.89827e+06	738572	826043	1.82607e+06	1.18895e+06	2.15839e+06	3.39912e+06	1.41697e+06	860079	922401	1.00019e+06	1.13585e+06	1.1415e+06	1.25915e+06	2.06177e+06	1.25466e+06	1.41279e+06	382606	492909	1.10847e+06	1.15663e+06	486591	674375	505942	635636	264468	1.4601e+06	330785	248804	1.48928e+06	363965	1.53789e+06	250708	2.2454e+06	1.07401e+06	402584	2.54858e+06	882987	330	777.07
SYT1_RAT	DQALKDDDAETGLTDGEEK	[14] Phospho (ST)	Synaptotagmin-1 OS=Rattus norvegicus GN=Syt1 PE=1 SV=3	0.00299995	-0.54603	2.52289	-0.142711	62.9987	466322	506037	452733	430685	453545	875208	514784	1.11975e+06	411034	584075	503293	487962	434834	714915	536267	1.1424e+06	524598	597556	198194	256459	363105	327418	225657	526300	300740	364186	258803	536261	249973	261887	525795	255146	707388	270827	1.00699e+06	138917	326278	1.08502e+06	409267	1014	710.631
ADDB_RAT	SRSPSTESQLASK	[5] Phospho (ST)	Beta-adducin OS=Rattus norvegicus GN=Add2 PE=2 SV=4	0.00305525	-0.754178	2.51495	-0.361337	51.8106	306675	171985	230016	260797	177844	185557	96994.9	245530	249847	133215	143814	153548	210308	116012	104168	207030	67233.3	180034	107963	72609.4	221801	180988	70904.4	61024.8	27849.8	55725.6	138291	133738	127487	112749	167567	151511	169089	116281	50786.1	9233.66	80973.5	78209.6	106739	2330	729.335
MAP2_RAT	KDPQDMEGEKSPASPFAQTFGTNLEDIK	[6] Oxidation (M)|[11] Phospho (ST)|[14] Phospho (ST)	Microtubule-associated protein 2 OS=Rattus norvegicus GN=Map2 PE=1 SV=3	0.00327452	0.759981	2.48485	0.17494	60.7131	3.7256e+06	3.11318e+06	3.83449e+06	3.80323e+06	3.38564e+06	2.52756e+06	4.26323e+06	589825	1.56619e+06	3.47333e+06	3.53173e+06	4.27097e+06	4.02349e+06	3.19365e+06	4.50114e+06	1.10191e+06	5.15428e+06	3.29761e+06	4.676e+06	4.16669e+06	3.86768e+06	3.68685e+06	4.71636e+06	4.55219e+06	1.35945e+07	9.05614e+06	4.3928e+06	3.27054e+06	5.43054e+06	4.99527e+06	3.33203e+06	5.16512e+06	3.22626e+06	4.69873e+06	5.88705e+06	1.57814e+07	3.96883e+06	3.2232e+06	5.5844e+06	546	1086.13
KAP3_RAT	RASVCAEAYNPDEEEDDAESR	[3] Phospho (ST)|[5] Carbamidomethyl (C)	cAMP-dependent protein kinase type II-beta regulatory subunit OS=Rattus norvegicus GN=Prkar2b PE=1 SV=3	0.00352242	-0.897288	2.45316	-0.741936	79.3114	1.28555e+06	1.09075e+06	997322	1.0819e+06	844300	2.96541e+06	1.35957e+06	4.67686e+06	1.53242e+06	582657	592699	556261	432168	1.05381e+06	1.16865e+06	1.31028e+06	763801	1.31144e+06	633420	469726	443820	468098	437769	798792	851937	821385	573096	552770	590234	568610	551048	580033	482475	695123	1.43898e+06	879742	1.06893e+06	1.17609e+06	704104	922	831.656
GIT1_RAT	NQSDLDDQHDYDSVASDEDTDQEPLPSAGATR	[11] Phospho (Y)|[16] Phospho (ST)|[20] Phospho (ST)	ARF GTPase-activating protein GIT1 OS=Rattus norvegicus GN=Git1 PE=1 SV=1	0.00362417	0.971939	2.44079	0.294042	74.2201	701606	909605	836699	913243	773952	2.01876e+06	1.4669e+06	341304	755629	1.13355e+06	1.00507e+06	713879	779230	1.49451e+06	1.56854e+06	1.07485e+06	1.75223e+06	1.07291e+06	2.27288e+06	1.52962e+06	982262	890218	1.42443e+06	2.82789e+06	5.33238e+06	4.35619e+06	1.68738e+06	860805	1.45976e+06	1.59131e+06	786976	1.33596e+06	729884	1.44664e+06	1.69778e+06	6.42252e+06	2.89725e+06	1.55776e+06	2.1045e+06	693	1244.46
MAP2_RAT	DGSPDAPATPEK	[3] Phospho (ST)	Microtubule-associated protein 2 OS=Rattus norvegicus GN=Map2 PE=1 SV=3	0.00364115	-0.538487	2.43876	0.146118	63.9428	1.31494e+06	1.34421e+06	1.12903e+06	1.1087e+06	1.29387e+06	1.36329e+06	1.00447e+06	2.21731e+06	1.15787e+06	1.41914e+06	1.55285e+06	1.63143e+06	1.91284e+06	1.69783e+06	1.40425e+06	2.20821e+06	1.15883e+06	1.46583e+06	545120	1.03039e+06	2.26257e+06	1.74849e+06	328764	966391	244421	520538	725911	1.70149e+06	639141	692644	1.94926e+06	719814	2.21272e+06	697804	798325	172413	786708	1.44132e+06	1.00921e+06	48	632.759
E41L1_RAT	DKSDSETEGLVFAR	[3] Phospho (ST)|[5] Phospho (ST)	Band 4.1-like protein 1 OS=Rattus norvegicus GN=Epb41l1 PE=1 SV=1	0.00370536	0.624583	2.43117	0.0335421	49.7327	563464	687759	671853	646499	742326	983219	1.23309e+06	1.07368e+06	1.01654e+06	661934	607824	481804	622159	638283	556143	1.63843e+06	617578	790740	1.16789e+06	951374	705276	641612	994650	1.36385e+06	2.77854e+06	2.14571e+06	1.22873e+06	687830	919798	1.22948e+06	667452	926135	712534	1.12492e+06	1.11952e+06	2.54232e+06	1.52201e+06	953082	1.21914e+06	456	857.343
CALX_RAT	AEEDEILNRSPR	[10] Phospho (ST)	Calnexin OS=Rattus norvegicus GN=Canx PE=1 SV=1	0.00372965	-0.736407	2.42833	-0.57867	50.8258	1.16031e+06	913415	879065	950072	801303	738730	324772	1.73134e+06	1.40078e+06	553654	527436	606182	688945	332964	335886	784687	340109	768803	408923	391862	729946	722179	326152	260892	232067	291048	419522	726823	426993	395186	671759	409232	688315	504314	418238	193127	387808	624821	461460	947	754.841
KCC2A_RAT	KNDGVKESSESTNTTIEDEDTK	[8] Phospho (ST)|[9] Phospho (ST)|[11] Phospho (ST)	Calcium/calmodulin-dependent protein kinase type II subunit alpha OS=Rattus norvegicus GN=Camk2a PE=1 SV=1	0.00392128	0.466609	2.40657	0.549429	31.7307	512700	296857	374079	372244	243304	644136	278029	393734	311774	488842	412299	452772	619123	608410	547411	656830	421157	449041	898096	696273	684333	621327	683909	918847	813140	1.04436e+06	586034	389110	611053	512589	423359	603028	453411	521513	407254	343436	791190	407962	620511	1067	889.672
NFH_RAT	SPATVKSPVEAKSPAEVK	[7] Phospho (ST)|[13] Phospho (ST)	Neurofilament heavy polypeptide OS=Rattus norvegicus GN=Nefh PE=1 SV=4	0.00402578	-0.863252	2.39515	-0.66623	60.8064	1.28489e+06	405631	987260	972977	445892	1.24957e+06	359308	1.10706e+06	452322	254624	218818	408431	242589	354275	461314	779671	344209	607579	316455	258001	246200	196375	281869	359373	367125	427906	568943	160732	292037	483397	173441	461482	210351	639440	177356	160135	749761	149488	333994	1312	662.313
TAU_RAT	TPPGSGEPPK	[1] Phospho (ST)	Microtubule-associated protein tau OS=Rattus norvegicus GN=Mapt PE=1 SV=3	0.00406417	-0.680784	2.39103	0.293599	86.565	78718.9	157558	70301.4	77574.2	154170	96688	89273.9	127738	50298.9	127197	131204	170554	146710	134533	160380	209238	215287	129260	35312.3	90887.8	171829	123472	11405.1	15585.4	17224.2	79099.4	23065.8	158629	37452	32204	159191	39553.7	221641	39640.9	78084.7	4356.35	59586.4	214501	80636	2021	523.732
PCLO_RAT	SHGPLLPTIEDSSEEEELREEEELLK	[12] Phospho (ST)|[13] Phospho (ST)	Protein piccolo OS=Rattus norvegicus GN=Pclo PE=1 SV=1	0.00407328	0.599865	2.39006	-0.170418	43.2107	4.54219e+06	3.87051e+06	6.5995e+06	7.40071e+06	6.00229e+06	2.06589e+06	5.19556e+06	2.79359e+06	766439	5.45318e+06	6.21881e+06	5.46566e+06	5.99539e+06	4.34394e+06	4.19372e+06	4.16405e+06	4.96152e+06	4.70782e+06	4.65075e+06	4.28461e+06	4.8644e+06	6.01639e+06	6.78041e+06	6.83873e+06	9.442e+06	6.24488e+06	7.12414e+06	5.29058e+06	8.57938e+06	9.06232e+06	5.93411e+06	8.58336e+06	5.67072e+06	8.1264e+06	6.85712e+06	1.83536e+07	6.14766e+06	3.84948e+06	7.13505e+06	356	1056.8
TAU_RAT	TDHGAEIVYKSPVVSGDTSPR	[9] Phospho (Y)|[15] Phospho (ST)|[18] Phospho (ST)	Microtubule-associated protein tau OS=Rattus norvegicus GN=Mapt PE=1 SV=3	0.00416604	0.787208	2.38028	-0.0422902	58.5772	6.33056e+06	5.94808e+06	5.7994e+06	5.14585e+06	5.3061e+06	3.35182e+06	2.03463e+06	8.39473e+06	1.63466e+07	7.72919e+06	6.44685e+06	4.69202e+06	5.43038e+06	3.6541e+06	2.83191e+06	2.87487e+06	3.1378e+06	5.615e+06	2.11672e+07	1.16847e+07	6.65612e+06	6.07727e+06	1.00019e+07	6.31522e+06	1.12751e+07	1.30315e+07	1.54025e+07	5.6167e+06	1.28905e+07	1.25249e+07	4.84226e+06	1.05072e+07	4.40582e+06	1.29048e+07	2.01582e+06	1.03708e+07	1.18832e+07	4.22596e+06	9.68997e+06	120	1228
DPYL1_RAT	SIPHITSDR	[1] Phospho (ST)	Dihydropyrimidinase-related protein 1 OS=Rattus norvegicus GN=Crmp1 PE=1 SV=1	0.00442953	-0.375806	2.35364	-0.464449	28.2846	1.50332e+06	1.1392e+06	1.07169e+06	1.18052e+06	1.02547e+06	1.31579e+06	790301	1.80604e+06	1.15327e+06	923493	865323	805365	822823	948561	803585	651145	851212	1.03865e+06	726689	573391	764463	732806	492946	661727	648840	704399	969204	751181	903502	898962	713863	898165	754324	1.14735e+06	901084	483834	1.17054e+06	1.11201e+06	800464	258	553.256
RTN4_RAT	RRGSGSVDETLFALPAASEPVIPSSAEK	[10] Phospho (ST)	Reticulon-4 OS=Rattus norvegicus GN=Rtn4 PE=1 SV=1	0.00446354	0.724867	2.35032	-0.39852	70.1473	3.17484e+06	809687	5.53067e+06	5.11474e+06	1.28589e+06	1.80054e+06	1.56571e+06	295403	206754	1.79813e+06	1.94432e+06	2.40032e+06	2.45676e+06	1.25856e+06	1.40889e+06	1.90931e+06	1.9019e+06	2.05073e+06	1.45086e+06	1.92311e+06	2.55709e+06	3.20393e+06	3.51026e+06	3.12437e+06	4.08781e+06	2.66376e+06	2.76476e+06	2.47089e+06	2.90798e+06	3.66159e+06	2.78982e+06	3.24055e+06	2.19786e+06	3.42621e+06	3.49869e+06	1.30606e+07	3.2503e+06	1.99645e+06	3.38934e+06	2408	984.484
SYT1_RAT	DDDAETGLTDGEEKEEPKEEEK	[9] Phospho (ST)	Synaptotagmin-1 OS=Rattus norvegicus GN=Syt1 PE=1 SV=3	0.00450299	-0.464853	2.3465	-0.262797	37.0905	5.80948e+06	5.12659e+06	4.4287e+06	4.18358e+06	4.17716e+06	7.2425e+06	4.83849e+06	9.47089e+06	5.43021e+06	4.11616e+06	4.12831e+06	3.66943e+06	3.46831e+06	4.22281e+06	4.00762e+06	9.84437e+06	3.86799e+06	5.17839e+06	3.07207e+06	3.11964e+06	3.87312e+06	3.61794e+06	3.02775e+06	3.91033e+06	3.03533e+06	2.35414e+06	3.69723e+06	5.14562e+06	3.52221e+06	3.39021e+06	5.14823e+06	3.4857e+06	5.31818e+06	3.38317e+06	6.27462e+06	1.44102e+06	3.96773e+06	4.25524e+06	3.75197e+06	156	858.349
SRCN1_RAT	LADVSAPSGGPPPPHSPYSGPPSRGSPVR	[18] Phospho (Y)|[26] Phospho (ST)	SRC kinase signaling inhibitor 1 OS=Rattus norvegicus GN=Srcin1 PE=1 SV=1	0.00455395	0.445376	2.34161	0.272795	34.694	164222	125018	127421	83747	111300	136039	80756.8	231974	220130	144918	125345	160469	287559	147249	210423	141871	201645	158829	237532	231295	282268	295553	183616	236695	219416	261480	166285	179179	173435	133143	153091	148470	153155	137180	203047	381431	217221	331946	216272	2779	995.122
CALX_RAT	SDAEEDGGTGSQDEEDSKPK	[9] Phospho (ST)	Calnexin OS=Rattus norvegicus GN=Canx PE=1 SV=1	0.00478154	-0.927947	2.32043	-0.471961	75.0229	713588	638764	446853	473970	469486	247013	85789.3	474396	662856	403250	450804	421811	428968	205124	127807	386319	172601	400553	223548	190975	404087	394971	12880.5	15418.1	11970.3	56693.4	264376	401402	221416	285116	486294	240279	445905	241558	43729.1	11126	92683.6	166231	210533	1987	1080.91
DPYL2_RAT	GLYDGPVCEVSVTPKTVTPASSAKTSPAK	[8] Carbamidomethyl (C)|[13] Phospho (ST)|[16] Phospho (ST)|[18] Phospho (ST)|[21] Phospho (ST)|[22] Phospho (ST)|[25] Phospho (ST)	Dihydropyrimidinase-related protein 2 OS=Rattus norvegicus GN=Dpysl2 PE=1 SV=1	0.0047857	0.867998	2.32005	0.0500954	64.9341	3.72477e+06	2.88533e+06	3.91437e+06	3.52002e+06	3.00268e+06	2.76846e+06	6.91234e+06	393211	2.68174e+06	4.44005e+06	3.35128e+06	2.52923e+06	2.61676e+06	5.51443e+06	6.26839e+06	2.00962e+06	5.8942e+06	3.67217e+06	7.15672e+06	4.49383e+06	3.31939e+06	2.73992e+06	4.35766e+06	4.93887e+06	1.44951e+07	1.25129e+07	6.50949e+06	3.40986e+06	5.34654e+06	5.68081e+06	2.99015e+06	4.932e+06	2.98282e+06	5.2528e+06	7.40396e+06	1.94856e+07	1.03151e+07	5.72001e+06	6.70218e+06	488	1143.11
CHSP1_RAT	DRSPSPLRGNVVPSPLPTR	[3] Phospho (ST)|[5] Phospho (ST)|[14] Phospho (ST)	Calcium-regulated heat stable protein 1 OS=Rattus norvegicus GN=Carhsp1 PE=1 SV=1	0.00491847	1.78913	2.30817	-0.501955	129.961	73155	45140.7	62775.5	43342.3	40518.6	69146.6	43356.3	464445	277347	29656	30866.5	37085.7	30851.3	30266.2	29649.4	182272	35858.3	89749	319164	86748.8	46868.9	45200.7	103366	113513	822820	759620	488210	45046.1	218041	513899	41918	220350	38054.6	535328	31742	922157	799782	51736	310178	1748	762.347
HP1B3_RAT	LAEGEEEKPEPDGSSEESISTVEEPENETPPAPSR	[14] Phospho (ST)|[15] Phospho (ST)|[18] Phospho (ST)|[20] Phospho (ST)	Heterochromatin protein 1-binding protein 3 OS=Rattus norvegicus GN=Hp1bp3 PE=2 SV=1	0.00512691	1.13001	2.29014	0.278154	85.189	373031	860794	778739	734479	827004	1.70035e+06	1.95244e+06	50448.6	236956	942495	865392	553101	646864	1.70925e+06	1.4355e+06	377891	1.74814e+06	928993	1.77733e+06	1.17079e+06	654332	690688	1.24017e+06	3.24834e+06	5.74774e+06	4.30401e+06	1.43126e+06	799525	1.24893e+06	1.27067e+06	667711	1.19084e+06	700328	1.23149e+06	2.08685e+06	6.80235e+06	2.72451e+06	1.67591e+06	2.03319e+06	1154	1358.19
RTN3_RAT	NVEDTDGSSPEDLMAALTGTEEK	[5] Phospho (ST)|[8] Phospho (ST)|[9] Phospho (ST)	Reticulon-3 OS=Rattus norvegicus GN=Rtn3 PE=1 SV=1	0.00517871	0.696051	2.28578	-0.126703	48.2523	867275	612250	1.45743e+06	1.35718e+06	1.16881e+06	376333	1.05863e+06	94802	165629	1.16774e+06	1.51806e+06	1.23916e+06	1.10526e+06	991551	941673	350746	1.04444e+06	912763	1.34583e+06	1.20696e+06	1.0314e+06	1.38928e+06	2.10957e+06	1.523e+06	896756	672082	1.52876e+06	1.09547e+06	2.05042e+06	2.11404e+06	1.29693e+06	1.78625e+06	1.07973e+06	1.89651e+06	1.07572e+06	3.61584e+06	1.19254e+06	667618	1.47873e+06	1386	1324.98
SYN1_RAT	GSHSQTPSPGALPLGR	[2] Phospho (ST)|[8] Phospho (ST)	Synapsin-1 OS=Rattus norvegicus GN=Syn1 PE=1 SV=3	0.00520542	0.428389	2.28354	-0.0897742	31.3649	1.7522e+06	1.19612e+06	1.45044e+06	1.39942e+06	1.07783e+06	1.37208e+06	787825	2.05512e+06	2.1072e+06	1.44468e+06	1.40932e+06	1.11729e+06	1.16424e+06	746448	811184	1.1748e+06	865115	1.29008e+06	2.30071e+06	1.88222e+06	1.37338e+06	1.30382e+06	1.75783e+06	1.44564e+06	2.59307e+06	2.24763e+06	1.95837e+06	1.32328e+06	1.94463e+06	1.77136e+06	1.22068e+06	1.90672e+06	1.22209e+06	1.77021e+06	879430	3.01643e+06	1.58013e+06	1.22434e+06	1.7361e+06	402	861.374
MAP2_RAT	VDHGAEIITQSPSRSSVASPR	[9] Phospho (ST)|[16] Phospho (ST)|[19] Phospho (ST)	Microtubule-associated protein 2 OS=Rattus norvegicus GN=Map2 PE=1 SV=3	0.00523588	0.609333	2.28101	0.208226	61.9849	5.74119e+06	6.65805e+06	5.40177e+06	5.8679e+06	7.1533e+06	9.658e+06	8.0934e+06	3.22413e+07	1.28892e+07	8.7894e+06	8.57266e+06	6.62185e+06	9.93068e+06	1.02384e+07	9.2787e+06	1.01944e+07	1.02958e+07	9.86035e+06	2.15769e+07	1.22348e+07	8.65384e+06	9.16263e+06	1.16433e+07	1.92709e+07	3.19654e+07	3.08838e+07	1.40334e+07	7.04323e+06	1.28372e+07	1.23626e+07	7.0021e+06	1.51039e+07	7.56305e+06	1.67877e+07	1.13435e+07	2.06399e+07	2.01734e+07	1.05684e+07	1.50425e+07	49	812.014
BIN1_RAT	SPSPPPDGSPAATPEIR	[1] Phospho (ST)|[9] Phospho (ST)	Myc box-dependent-interacting protein 1 OS=Rattus norvegicus GN=Bin1 PE=1 SV=1	0.00531013	-0.558227	2.2749	0.0909193	44.9295	432826	692758	414823	564697	483559	1.13309e+06	541476	1.36107e+06	540566	508922	421754	485317	432230	606755	1.23801e+06	974642	910205	690747	375402	534367	368266	363161	460525	756181	518841	508559	358455	434151	336306	257742	398662	259938	449105	380682	994061	322504	551213	754104	469111	860	918.385
MAP2_RAT	RLSNVSSSGSINLLESPQLATLAEDVTAALAK	[6] Phospho (ST)|[7] Phospho (ST)|[8] Phospho (ST)|[10] Phospho (ST)	Microtubule-associated protein 2 OS=Rattus norvegicus GN=Map2 PE=1 SV=3	0.00582144	5.32592	2.23497	-2.78396	289.059	65986.5	72721.5	162496	52285.9	55936.6	15038	31907.6	60538.4	425569	504342	311949	32836.8	473488	10578.4	20819.3	7937.25	1363.18	135635	2.63596e+06	2.75362e+06	496305	272822	2.89636e+06	105896	540943	2266.24	1.03875e+07	404466	3.01618e+06	1.04366e+07	454958	2.39241e+06	120962	7.0954e+07	39749.2	869340	26793	1181.25	5.44041e+06	138	1192.54
GIT1_RAT	NQSDLDDQHDYDSVASDEDTDQEPLPSAGATR	[16] Phospho (ST)	ARF GTPase-activating protein GIT1 OS=Rattus norvegicus GN=Git1 PE=1 SV=1	0.00584843	-0.577036	2.23296	-0.257724	46.5515	780556	714226	500338	698219	504844	1.41158e+06	1.00538e+06	1.17532e+06	300995	554135	533902	391854	409292	732069	732451	1.25715e+06	819687	736588	332634	329823	505552	525294	313530	517652	431092	331448	354998	591077	303302	346109	493594	346632	473391	300523	1.06427e+06	873917	430606	1.00984e+06	493764	1581	1191.15
CHSP1_RAT	DRSPSPLRGNVVPSPLPTR	[3] Phospho (ST)|[5] Phospho (ST)	Calcium-regulated heat stable protein 1 OS=Rattus norvegicus GN=Carhsp1 PE=1 SV=1	0.00594587	1.42801	2.22578	-0.671215	122.989	51580	13799.3	39364.4	33982.7	11918.9	149031	42317.7	250480	193093	12102.1	12668.2	37855.4	24520.9	16675.9	5259.84	198839	4667.06	64597.4	147395	93308.2	35203	25524.8	78986.9	80213.2	391247	315922	282361	27913.1	144890	282407	24617.4	150687	17537.6	299133	19598.2	570954	443969	44443	173815	2649	735.691
MAP2_RAT	QFDSPMPSPFHGGSFTLPLDTVK	[4] Phospho (ST)|[8] Phospho (ST)	Microtubule-associated protein 2 OS=Rattus norvegicus GN=Map2 PE=1 SV=3	0.00606778	0.744378	2.21697	0.240592	64.4703	210379	294141	280723	161038	230703	61066.9	305353	31600.4	221606	734579	708110	290281	256761	301982	262109	228601	228502	282796	588741	429342	550299	687782	754412	278390	268487	197764	394035	663230	693425	474698	832744	638538	289685	262283	220905	791341	155242	303755	473755	939	889.054
MARCS_RAT	AEDGAAPSPSSETPKK	[8] Phospho (ST)|[13] Phospho (ST)	Myristoylated alanine-rich C-kinase substrate OS=Rattus norvegicus GN=Marcks PE=1 SV=2	0.00627061	-0.51451	2.20269	0.159079	53.5738	477713	590508	398272	399988	580867	539420	320113	1.07328e+06	670957	566300	589154	633593	802471	583983	507989	712754	584288	590097	421618	631453	825511	790149	90759.2	178949	190581	299368	332770	572345	429267	318932	685332	470308	659974	299255	247030	92678.7	258283	467153	413086	423	866.348
RTN3_RAT	DSPESPFEVIIDK	[2] Phospho (ST)	Reticulon-3 OS=Rattus norvegicus GN=Rtn3 PE=1 SV=1	0.00650801	-0.450263	2.18655	-0.408178	45.1526	253252	178666	333845	417448	247448	151306	250046	202672	127456	200997	238913	297323	182880	188337	226579	194456	250258	231875	57179.6	93632.1	151601	154366	126206	118979	105440	88608.3	137013	242320	145489	183996	298595	135807	281199	146452	342320	230272	122897	231862	169712	1436	778.351
MAP1B_RAT	SPCDSGYSYETIEK	[1] Phospho (ST)|[3] Carbamidomethyl (C)	Microtubule-associated protein 1B OS=Rattus norvegicus GN=Map1b PE=1 SV=2	0.00666764	-0.623567	2.17603	-0.18494	51.4973	585256	728414	439800	343027	518615	871162	772227	1.76496e+06	619089	464479	423395	503312	228824	582304	752764	987137	874512	674075	381011	368508	301438	288223	356605	571773	514819	510673	347604	496504	231915	278445	406545	218884	405349	318597	642147	599619	609117	902588	437518	780	858.329
MAP1B_RAT	TPGDFNYAYQKPESTTESPDEEDYDYESHEK	[18] Phospho (ST)	Microtubule-associated protein 1B OS=Rattus norvegicus GN=Map1b PE=1 SV=2	0.00672269	-0.931046	2.17246	-0.794175	64.2577	1.70943e+06	1.00864e+06	1.18237e+06	1.24627e+06	786997	2.94244e+06	1.78832e+06	1.65288e+06	1.02506e+06	682764	605540	442542	420133	713858	377671	1.65984e+06	204578	1.08526e+06	381933	497277	709204	597454	507660	530228	428998	346938	459778	698274	408164	375062	594669	321835	497247	357983	1.14074e+06	1.08498e+06	426921	1.0185e+06	569192	2607	1251.16
MAP1B_RAT	SSISPMDEPVPDSESPIEK	[4] Phospho (ST)|[6] Oxidation (M)|[15] Phospho (ST)	Microtubule-associated protein 1B OS=Rattus norvegicus GN=Map1b PE=1 SV=2	0.0074301	-0.623525	2.12901	-0.0974741	80.7157	112821	238188	195910	217354	373739	383507	625468	500207	351898	207398	243244	265859	246836	302154	375303	728409	508028	345666	50598.9	163167	199641	221979	167439	281246	159689	189576	86512.1	304847	120390	61073.9	336802	61602.1	400921	79068.8	650436	183020	78302.6	691010	224366	2185	1109.5
AMPH_RAT	IAKTPSPPEEASPLPSPTASPNHTLAPASPAPVRPR	[4] Phospho (ST)|[6] Phospho (ST)|[12] Phospho (ST)	Amphiphysin OS=Rattus norvegicus GN=Amph PE=1 SV=1	0.00786074	0.637299	2.10454	0.147063	58.6053	1.08611e+06	602708	738906	768810	656033	1.02479e+06	1.35803e+06	955610	707556	684632	599602	713815	1.28669e+06	847897	1.22009e+06	1.41887e+06	1.13488e+06	929708	1.13093e+06	1.09366e+06	1.26494e+06	1.45462e+06	1.06838e+06	1.3059e+06	2.719e+06	2.52314e+06	939275	917884	806152	870399	920538	813834	856442	848837	2.01333e+06	4.16863e+06	1.54429e+06	1.66145e+06	1.44608e+06	965	970.461
ABI1_RAT	TNPPTQKPPSPPVSGR	[10] Phospho (ST)	Abl interactor 1 OS=Rattus norvegicus GN=Abi1 PE=2 SV=3	0.00819521	-0.872848	2.08644	-0.2678	132.025	283285	434621	159223	189599	336933	31059.4	31434.4	30434.5	200614	167477	171035	220699	266123	56195.9	50639.5	73255.6	53676.5	162136	34453.5	69986.9	273436	233111	69817.6	9657.16	2527.21	2434.08	12714.4	285389	28659.9	7325.18	277587	35228.5	334398	8058.02	41155.2	37.5477	1799.57	42965.2	88537	2101	870.428
NUCKS_RAT	KTSASPPLEK	[5] Phospho (ST)	Nuclear ubiquitous casein and cyclin-dependent kinases substrate OS=Rattus norvegicus GN=Nucks1 PE=1 SV=1	0.00823435	-1.11529	2.08437	-0.447935	100.109	214071	102454	133240	171678	110407	140293	50559.8	133460	123452	38993.2	54106.4	85061.8	147039	35927.4	10330.6	106560	6592.69	97895.5	48595.6	22794.5	177667	139542	12043	19680.2	8847.98	6527.47	36317.2	60649.5	58619	26658.8	67076.8	61486.5	76717.6	25431.7	3913.78	2874.96	25428.8	22898.8	45188.6	2090	569.281
MAP1B_RAT	SPDTSAYCYETMEK	[1] Phospho (ST)|[8] Carbamidomethyl (C)	Microtubule-associated protein 1B OS=Rattus norvegicus GN=Map1b PE=1 SV=2	0.00853416	-0.804274	2.06884	-0.420426	77.1688	533161	473539	373891	286245	294648	875147	533436	2.04312e+06	519340	347298	275790	266659	165708	502019	533928	949346	586959	562367	277047	290362	304890	244856	243709	455896	168586	191676	318219	355950	187247	257498	278466	148784	260006	255310	476021	512313	517135	696816	322039	971	881.324
KCC2A_RAT	KNDGVKESSESTNTTIEDEDTK	[9] Phospho (ST)|[11] Phospho (ST)|[12] Phospho (ST)	Calcium/calmodulin-dependent protein kinase type II subunit alpha OS=Rattus norvegicus GN=Camk2a PE=1 SV=1	0.00942506	0.798257	2.02572	0.694789	71.667	58811.2	146269	170842	142534	136483	417917	259970	1.08968e+06	557078	326649	330649	297770	522119	551492	680911	1.11894e+06	616554	436745	1.20416e+06	682450	508110	559570	747138	1.14315e+06	1.41483e+06	1.78384e+06	1.06657e+06	278786	745418	848881	265792	718044	253304	776993	246612	312460	1.2792e+06	354677	759499	925	889.672
NEUM_RAT	QADVPAAVTDAAATTPAAEDAAK	[15] Phospho (ST)	Neuromodulin OS=Rattus norvegicus GN=Gap43 PE=1 SV=1	0.00947803	-0.695401	2.02328	-0.295601	77.6889	74479.7	867086	326704	223533	442608	293669	510131	906574	474083	438481	367256	387929	260680	251397	243233	562485	327077	409259	169401	243385	399939	349290	163430	182130	144466	110056	86861.7	657762	91913.5	49311.2	510765	67280.2	446542	68123.1	549090	148860	70052.7	546001	252733	1227	1118.01
DLG4_RAT	RYSPVAK	[3] Phospho (ST)	Disks large homolog 4 OS=Rattus norvegicus GN=Dlg4 PE=1 SV=1	0.00971488	-0.901579	2.01256	0.325776	82.188	57031.1	81544	87962	103674	75467.7	166572	87882	77446.5	3561.89	87307.1	90487.2	120036	141438	156558	162593	116627	124376	102386	6123.87	45079.9	124443	70689.5	13066.4	15265.2	35382.5	76179.1	12226.2	99402.4	17224.4	9524.63	89914.2	24054.2	131151	21309.6	71222.9	12105.6	78729.1	143053	54807.3	2900	450.721
GEPH_RAT	DTASLSTTPSESPR	[10] Phospho (ST)|[12] Phospho (ST)	Gephyrin OS=Rattus norvegicus GN=Gphn PE=1 SV=3	0.00978031	-0.754219	2.00965	-0.0136566	69.8449	618800	197302	168522	85755.5	178925	198513	123242	446094	174882	155187	155002	132723	158238	159079	124246	516939	128549	218941	67924	184647	151135	151935	183816	224633	105326	118084	134658	145253	158221	103681	144737	82590.5	158371	105398	109245	29793	118764	117847	129803	2198	804.814
MAP1B_RAT	TPEDGGYSCEITEK	[1] Phospho (ST)|[9] Carbamidomethyl (C)	Microtubule-associated protein 1B OS=Rattus norvegicus GN=Map1b PE=1 SV=2	0.00995248	-0.664965	2.00207	-0.580039	73.8591	717227	496567	548560	501201	479407	789993	361622	2.12883e+06	528057	324236	418090	432174	310880	291073	386536	902782	349344	586269	277112	367093	343394	367169	288742	329570	273133	200112	541894	427406	231706	520374	412338	268561	346931	523752	388831	262725	438293	586110	369762	879	833.327
DYN1_RAT	SPTSSPTPQR	[1] Phospho (ST)|[5] Phospho (ST)	Dynamin-1 OS=Rattus norvegicus GN=Dnm1 PE=1 SV=2	0.0100222	-0.753869	1.99904	-0.0496503	66.5845	749438	466440	579578	674466	449027	1.06116e+06	121079	1.63162e+06	835466	730757	594391	750723	613318	411616	525876	1.03311e+06	1.09322e+06	724781	435692	262660	416974	536301	143458	609546	33421.3	678023	186737	472293	457644	175273	381904	488070	923666	395657	56007	60951	1.00488e+06	876904	429803	379	609.234
KCC2B_RAT	ESSDSTNTTIEDEDAK	[6] Phospho (ST)|[8] Phospho (ST)|[9] Phospho (ST)	Calcium/calmodulin-dependent protein kinase type II subunit beta OS=Rattus norvegicus GN=Camk2b PE=1 SV=1	0.0103403	0.718557	1.98547	0.779343	55.7898	12031.5	404008	314835	249615	232644	35910.1	389974	140168	23154.7	525600	430180	314658	345633	557049	487225	349442	462732	310286	504791	584215	407451	408709	587319	640244	784248	1.38624e+06	743602	318046	462923	613755	358637	218822	284311	551798	280141	226607	490169	359695	510586	1237	991.317
HCN2_RAT	RAPPGPLPPAASPGPPAASPPAAPSSPR	[19] Phospho (ST)|[25] Phospho (ST)	Potassium/sodium hyperpolarization-activated cyclic nucleotide-gated channel 2 OS=Rattus norvegicus GN=Hcn2 PE=2 SV=3	0.0103855	-0.503813	1.98357	0.0892067	48.8959	383217	575570	354738	409086	509232	832197	808618	768324	260627	341147	353733	442053	336582	435686	689743	567135	762078	519398	216201	379030	389355	412515	332161	621295	516989	436710	164530	360047	175985	135224	322183	195381	317340	120138	627423	715840	265811	621855	366301	1372	910.106
PACN1_RAT	AEGAALSNATGAVESTSQAGDRGSVSSYDR	[17] Phospho (ST)|[24] Phospho (ST)|[28] Phospho (Y)	Protein kinase C and casein kinase substrate in neurons protein 1 OS=Rattus norvegicus GN=Pacsin1 PE=1 SV=1	0.0105044	0.783264	1.97863	0.306101	61.8475	132758	134013	173492	109460	155734	159950	243425	621182	305387	199802	191455	160585	153375	284588	451691	475470	412642	256765	589449	370031	174443	173549	290742	494482	928701	1.05329e+06	438341	168694	301515	364423	151701	266903	177052	498184	350159	951456	676804	418050	441898	2538	1052.09
MAP1A_RAT	TEATQGLDYVPSAGTISPTSSLEEDK	[17] Phospho (ST)|[19] Phospho (ST)	Microtubule-associated protein 1A OS=Rattus norvegicus GN=Map1a PE=1 SV=1	0.0110259	-0.339022	1.95759	0.0480763	31.5355	1.10344e+06	1.21548e+06	1.10111e+06	1.04318e+06	1.37396e+06	744358	1.78294e+06	1.64711e+06	1.27117e+06	1.06058e+06	1.0341e+06	1.07336e+06	1.13179e+06	933862	1.11115e+06	1.87996e+06	912766	1.2012e+06	746307	974013	1.18908e+06	1.21734e+06	1.07701e+06	983563	1.17229e+06	869370	651993	985527	590679	633882	940848	639392	1.03413e+06	607026	1.57211e+06	1.51063e+06	504945	1.0926e+06	949637	871	1428.61
RGRF1_RAT	ALELASLGCPSDGYTNIHSPISPFGK	[9] Carbamidomethyl (C)|[14] Phospho (Y)|[15] Phospho (ST)	Ras-specific guanine nucleotide-releasing factor 1 OS=Rattus norvegicus GN=Rasgrf1 PE=1 SV=1	0.0112033	0.49699	1.95066	0.178936	43.9011	273119	235591	293419	402157	298417	140401	301732	32841.5	74524.7	363626	377482	386678	361152	352474	332096	78998.1	388142	276050	258889	302994	388226	382212	414061	350432	581498	462479	226068	407867	275202	356684	437878	337910	370298	250369	558370	712067	282641	435459	389580	2628	964.424
NFH_RAT	SPVEVKSPEK	[1] Phospho (ST)|[7] Phospho (ST)	Neurofilament heavy polypeptide OS=Rattus norvegicus GN=Nefh PE=1 SV=4	0.0116812	-0.656253	1.93251	-0.701253	67.2306	1.30846e+06	729541	1.03809e+06	1.11836e+06	773405	1.07456e+06	466080	866291	551777	318962	342953	834221	192961	317737	602518	748877	448792	690211	590109	505439	235404	195069	249432	376802	177082	402448	1.03711e+06	213749	636492	869101	253093	708076	253795	893254	81816.7	121046	793897	165900	437956	267	630.27
MAP2_RAT	ASQPSPPAHEAGYSTLAQSYTSDHPSELPEEPSSPQER	[33] Phospho (ST)	Microtubule-associated protein 2 OS=Rattus norvegicus GN=Map2 PE=1 SV=3	0.0118442	-0.530177	1.92649	-0.314804	81.8976	8.38614e+06	9.48452e+06	6.47337e+06	6.73875e+06	9.45623e+06	1.43994e+07	2.52254e+07	4.01396e+06	5.46258e+06	7.49896e+06	6.83662e+06	6.31735e+06	7.3056e+06	1.20514e+07	1.32941e+07	7.11343e+06	1.29819e+07	9.59057e+06	2.65706e+06	3.19521e+06	6.71805e+06	7.11728e+06	3.46103e+06	4.45443e+06	6.07975e+06	5.30468e+06	2.34823e+06	8.62211e+06	2.59615e+06	2.25667e+06	8.37898e+06	2.69568e+06	8.52683e+06	2.32663e+06	2.21644e+07	1.15923e+07	3.68099e+06	1.86471e+07	6.64118e+06	269	1036.96
RTN1_RAT	GQEEQSPGLEDK	[6] Phospho (ST)	Reticulon-1 OS=Rattus norvegicus GN=Rtn1 PE=2 SV=1	0.011876	-1.07718	1.92533	-0.0822269	104.69	237119	271783	224425	259356	253467	256618	262863	1.70314e+06	1.042e+06	262257	237753	264052	279215	273667	247945	1.57367e+06	197596	461584	276974	209662	297432	295436	187951	195451	117326	198673	216749	333108	133559	194408	374271	126068	339529	180911	179642	23726	196621	297907	218770	1053	698.786
KCC2A_RAT	ESSESTNTTIEDEDTK	[8] Phospho (ST)|[9] Phospho (ST)	Calcium/calmodulin-dependent protein kinase type II subunit alpha OS=Rattus norvegicus GN=Camk2a PE=1 SV=1	0.0120203	-0.485313	1.92008	0.241717	51.4547	3.39364e+06	3.56088e+06	2.95679e+06	2.75482e+06	2.70875e+06	4.07586e+06	2.5877e+06	1.17796e+07	4.60474e+06	3.82713e+06	3.45023e+06	3.65198e+06	3.80026e+06	3.84948e+06	3.84134e+06	5.94717e+06	3.38597e+06	4.12802e+06	3.38578e+06	3.96566e+06	4.31272e+06	4.13267e+06	4.04178e+06	4.26062e+06	2.09811e+06	3.25801e+06	2.81283e+06	3.24806e+06	2.5066e+06	2.29656e+06	3.26898e+06	2.35346e+06	3.15261e+06	1.99388e+06	1.66896e+06	901771	2.37823e+06	2.93908e+06	2.94882e+06	219	973.346
NFH_RAT	SPAEAKSPVEVKSPEK	[7] Phospho (ST)|[13] Phospho (ST)	Neurofilament heavy polypeptide OS=Rattus norvegicus GN=Nefh PE=1 SV=4	0.0121105	-0.676069	1.91684	-0.685271	56.2153	1.43381e+06	581336	1.33825e+06	1.51672e+06	612825	2.11877e+06	830021	1.33035e+06	732781	504182	434094	516248	448562	733651	629737	1.61942e+06	379923	927099	436947	302878	420805	414778	348494	502989	409825	695239	940921	390702	878444	768910	420374	1.00706e+06	464700	889850	446855	291502	1.20213e+06	371431	580242	731	614.941
NHRF1_RAT	SASSDTSEELNAQDSPK	[3] Phospho (ST)	Na(+)/H(+) exchange regulatory cofactor NHE-RF1 OS=Rattus norvegicus GN=Slc9a3r1 PE=1 SV=3	0.0126357	-0.61093	1.8984	0.0861361	57.5443	239900	257833	155638	120154	229008	212636	150778	654521	163447	217240	198027	231904	212747	246811	207646	593902	196068	252251	44666.9	147258	217394	180361	124128	192964	189421	193981	115469	269338	83883.1	126382	257323	68773.9	296843	130896	217655	34282.2	195524	216802	165167	1716	923.381
AMPH_RAT	TPSPPEEASPLPSPTASPNHTLAPASPAPVRPR	[3] Phospho (ST)|[9] Phospho (ST)|[13] Phospho (ST)	Amphiphysin OS=Rattus norvegicus GN=Amph PE=1 SV=1	0.012999	0.526363	1.88609	0.178347	50.7481	2.15899e+06	2.07491e+06	1.78273e+06	2.01701e+06	2.00235e+06	2.82727e+06	3.15957e+06	2.41804e+06	2.07831e+06	2.15513e+06	1.76445e+06	1.72352e+06	2.08424e+06	2.17547e+06	2.50613e+06	2.4481e+06	2.61773e+06	2.23494e+06	3.44859e+06	3.16275e+06	2.72369e+06	2.40671e+06	2.7998e+06	3.46295e+06	6.45287e+06	5.46565e+06	2.80193e+06	2.16036e+06	2.30325e+06	1.9843e+06	1.71947e+06	1.92796e+06	1.74118e+06	1.99619e+06	3.56971e+06	7.97165e+06	3.02796e+06	3.25239e+06	3.21897e+06	407	1189.54
MAP2_RAT	SGTSTPTTPGSTAITPGTPPSYSSR	[5] Phospho (ST)|[7] Phospho (ST)|[8] Phospho (ST)|[22] Phospho (Y)	Microtubule-associated protein 2 OS=Rattus norvegicus GN=Map2 PE=1 SV=3	0.0130552	0.668608	1.88422	0.434505	57.4307	432771	640602	646734	649272	538152	1.02895e+06	677824	1.49181e+06	1.05947e+06	1.10313e+06	954630	607594	535118	1.09916e+06	790249	286167	1.17402e+06	806804	1.57366e+06	1.4114e+06	665732	656427	1.52905e+06	2.50933e+06	3.05028e+06	2.02408e+06	1.10227e+06	777190	823652	1.00985e+06	587668	915758	561416	985777	789258	2.6708e+06	1.18534e+06	819964	1.28245e+06	1913	1364.52
MAP1A_RAT	VAELEEEQSQGSSSYSDWVK	[9] Phospho (ST)|[15] Phospho (Y)	Microtubule-associated protein 1A OS=Rattus norvegicus GN=Map1a PE=1 SV=1	0.0134745	-0.404031	1.87049	-0.161741	38.5567	887632	756298	797618	786599	650579	846425	1.06805e+06	1.58299e+06	718659	610921	527922	557073	420213	912619	1.01376e+06	833624	942128	818418	818508	770720	549103	451992	644836	1.06705e+06	274538	253765	684776	499518	540291	549673	353307	596695	432579	603570	667396	1.23866e+06	699781	673535	618515	1090	1209.48
FETUA_RAT	VLHAQCHSTPDSAEDVRK	[6] Carbamidomethyl (C)|[12] Phospho (ST)	Alpha-2-HS-glycoprotein OS=Rattus norvegicus GN=Ahsg PE=1 SV=2	0.0139439	-1.16425	1.85562	0.103763	111.249	516189	1.4008e+06	609884	922738	1.78575e+06	1.22833e+06	2.56708e+06	6.47096e+06	117055	894117	775072	1.56231e+06	1.66942e+06	1.31904e+06	2.0606e+06	9.11461e+06	2.04034e+06	2.06202e+06	44166.4	540499	463073	349886	486572	1.13133e+06	849948	762764	106821	1.35271e+06	55793.6	117813	1.23723e+06	119872	1.80988e+06	215018	3.03268e+06	830321	2.73216e+06	2.16277e+06	920065	777	533.241
LRRC7_RAT	LETTPTTSPLPER	[4] Phospho (ST)|[8] Phospho (ST)	Leucine-rich repeat-containing protein 7 OS=Rattus norvegicus GN=Lrrc7 PE=1 SV=1	0.0139837	-0.451799	1.85438	-0.0921887	57.5073	468019	742965	463888	569632	707235	840007	1.5151e+06	1.52337e+06	696994	861372	671575	691612	870504	798687	660993	779595	840877	806025	311584	499805	761189	782551	432997	650166	571044	439656	211546	824483	231246	224563	780798	213620	1.04334e+06	181183	787412	1.2384e+06	342106	1.25849e+06	589309	458	801.346
MAP1A_RAT	MASPPPSGPPSAAHTPFHQSPVEDK	[1] Oxidation (M)|[3] Phospho (ST)|[7] Phospho (ST)|[11] Phospho (ST)|[15] Phospho (ST)|[20] Phospho (ST)	Microtubule-associated protein 1A OS=Rattus norvegicus GN=Map1a PE=1 SV=1	0.0140718	1.28669	1.85165	0.671977	98.4758	67727.7	120702	192458	133670	119808	364885	209493	1.60856e+06	786755	332161	295056	158695	174274	494236	397116	647761	566827	392364	1.34013e+06	809524	189476	192080	720715	1.17692e+06	3.47021e+06	3.18942e+06	924396	179122	705313	888418	178590	484116	124180	709648	236474	1.83375e+06	1.43582e+06	356463	957238	2019	995.686
PPR1B_RAT	VSEHSSPEEESSPHQR	[5] Phospho (ST)|[6] Phospho (ST)	Protein phosphatase 1 regulatory subunit 1B OS=Rattus norvegicus GN=Ppp1r1b PE=2 SV=1	0.0143496	-0.648709	1.84316	-0.756269	71.0138	773558	557694	605616	638614	523377	793347	319987	1.18216e+06	371183	184730	223461	263377	201330	355770	307537	553611	316357	480689	464747	316551	248778	173581	69086.1	46708.3	131681	589078	468543	126398	429255	552059	176547	456075	171124	531556	57912.6	93911.8	818178	210386	306608	1250	661.249
E41L1_RAT	GACSTPELPQFESVK	[3] Carbamidomethyl (C)|[5] Phospho (ST)	Band 4.1-like protein 1 OS=Rattus norvegicus GN=Epb41l1 PE=1 SV=1	0.0149542	-0.501374	1.82524	-0.245117	51.8436	104409	359519	277494	272710	327844	363224	527775	566280	401131	259489	228084	278900	220462	277559	326662	669859	307940	339373	132289	175653	265713	234320	133082	167878	254176	201756	119463	341980	147923	130720	325405	188466	362301	118427	514159	325566	133064	522550	239745	1207	865.378
HP1B3_RAT	KVSDGSEDEDEEEDEEESSEDSEDEEPPPK	[6] Phospho (ST)|[18] Phospho (ST)|[19] Phospho (ST)|[22] Phospho (ST)	Heterochromatin protein 1-binding protein 3 OS=Rattus norvegicus GN=Hp1bp3 PE=2 SV=1	0.0152784	0.872911	1.81592	0.785459	70.4709	222818	295009	215907	188511	245459	665984	582525	2631.83	68420.1	468513	408147	216297	204190	905356	691677	163807	730169	369142	776557	638787	276763	237963	632109	1.7791e+06	1.51217e+06	1.59675e+06	509814	273692	509038	520279	320005	387401	249506	436087	489743	656235	1.0352e+06	683409	676031	2573	1239.39
NFM_RAT	AEEEGGSEEEVGDKSPQESK	[7] Phospho (ST)|[15] Phospho (ST)	Neurofilament medium polypeptide OS=Rattus norvegicus GN=Nefm PE=1 SV=4	0.0153377	-0.641496	1.81424	-0.727042	61.9339	4.55986e+06	3.7938e+06	3.74223e+06	3.64352e+06	3.37226e+06	3.15382e+06	1.57185e+06	4.43213e+06	4.45975e+06	1.67052e+06	1.76624e+06	3.06881e+06	1.07772e+06	1.03385e+06	1.41883e+06	2.07139e+06	1.35412e+06	2.7171e+06	2.58409e+06	2.32658e+06	1.48202e+06	1.05769e+06	1.86008e+06	1.30411e+06	537111	927075	4.19669e+06	1.30547e+06	2.09842e+06	3.64372e+06	1.45836e+06	2.24378e+06	1.42102e+06	3.27908e+06	314298	358463	1.90634e+06	531440	1.74179e+06	213	1140.93
TAU_RAT	HLSNVSSTGSIDMVDSPQLATLADEVSASLAK	[8] Phospho (ST)|[10] Phospho (ST)	Microtubule-associated protein tau OS=Rattus norvegicus GN=Mapt PE=1 SV=3	0.0156013	0.704603	1.80684	0.068346	56.5621	4.64348e+06	4.30824e+06	4.48498e+06	4.04306e+06	4.47512e+06	790093	3.18315e+06	812269	696425	4.61548e+06	4.64326e+06	4.0412e+06	8.04611e+06	2.08218e+06	2.30305e+06	1.37316e+06	2.85115e+06	3.37602e+06	4.88392e+06	5.43667e+06	9.43903e+06	9.78841e+06	7.6616e+06	4.3822e+06	1.73029e+06	1.07722e+06	5.59368e+06	6.32987e+06	5.93429e+06	5.56741e+06	6.0052e+06	5.7428e+06	5.06927e+06	5.0343e+06	4.65774e+06	1.13165e+07	2.03913e+06	2.34841e+06	5.50189e+06	599	1135.19
RTN1_RAT	SQQQKPEEEAVSSSQSPAATEIPGPLGSDLVPPLPFFNK	[14] Phospho (ST)|[16] Phospho (ST)	Reticulon-1 OS=Rattus norvegicus GN=Rtn1 PE=2 SV=1	0.0161178	0.604189	1.79269	-0.0811609	54.7654	1.3176e+06	845566	1.33377e+06	1.14035e+06	1.05493e+06	433427	1.34246e+06	201190	81213	1.42758e+06	1.37931e+06	1.08581e+06	1.21174e+06	922715	906611	255524	1.05369e+06	940793	1.03081e+06	1.27919e+06	1.20871e+06	1.31132e+06	1.68731e+06	1.77899e+06	1.43588e+06	696262	1.53429e+06	1.24847e+06	1.52927e+06	1.46428e+06	1.23053e+06	1.3314e+06	1.23994e+06	1.39149e+06	1.5726e+06	4.44889e+06	569679	613120	1.43012e+06	1507	1423
DCLK1_RAT	ISQHGGSSTSLSSTK	[7] Phospho (ST)	Serine/threonine-protein kinase DCLK1 OS=Rattus norvegicus GN=Dclk1 PE=2 SV=1	0.01622	-0.427717	1.78995	0.061729	66.7121	761969	798107	607817	630182	747390	480472	369810	816515	775680	596594	630080	701650	1.0878e+06	495929	458002	510001	331051	635238	445153	386618	1.3691e+06	1.00331e+06	283642	293556	129340	245620	435604	661002	459064	373434	741572	552861	821720	357648	200101	64422.2	285599	335832	472260	1015	778.846
HS90B_RAT	IEDVGSDEEDDSGKDK	[6] Phospho (ST)	Heat shock protein HSP 90-beta OS=Rattus norvegicus GN=Hsp90ab1 PE=1 SV=4	0.0165369	-0.958883	1.78155	-0.487044	68.7083	1.10076e+06	277325	773312	830423	270660	628489	152496	947691	940003	349258	350469	150777	646441	255541	131690	293819	101953	482418	178268	211070	685862	637536	181240	199481	84136.1	178656	334912	231257	281962	280042	245756	275372	243729	270430	68673.1	26490.3	227137	121643	248183	1195	909.352
MAP2_RAT	SGTSTPTTPGSTAITPGTPPSYSSR	[18] Phospho (ST)	Microtubule-associated protein 2 OS=Rattus norvegicus GN=Map2 PE=1 SV=3	0.0168394	-0.748151	1.77367	-0.00131859	94.3771	46582	357649	121287	92509.6	268340	305222	433483	724820	185067	191945	156363	203400	219097	220105	389246	788573	435236	302290	83833.2	108548	223107	231643	116667	250531	96457.3	62048.9	43833.7	344111	64660.7	41995.8	225789	71934.4	243867	45577.4	521896	106511	42131.1	674318	179973	2470	1244.56
MAP1B_RAT	SPSLSPSPPSPIEK	[10] Phospho (ST)	Microtubule-associated protein 1B OS=Rattus norvegicus GN=Map1b PE=1 SV=2	0.0169	-0.67823	1.77211	0.131749	93.8368	14563.8	236868	78837	80184.1	207322	137554	222013	309456	124457	94573.2	97781	187342	165692	120758	248354	346103	253280	172067	32118	45862.6	169018	185949	44929.5	88799.6	61312.4	167434	12474.1	203013	17101.5	8986.12	192729	13626.3	203946	17659.6	254452	39815.2	33166	358209	107530	1690	751.861
BSN_RAT	SKTPPSNLSPIEDASPTEELR	[1] Phospho (ST)|[3] Phospho (ST)|[9] Phospho (ST)|[15] Phospho (ST)	Protein bassoon OS=Rattus norvegicus GN=Bsn PE=1 SV=3	0.0170642	0.746152	1.76791	0.349788	70.507	136396	122039	159729	135049	154218	188535	298321	707555	397102	217306	169030	158077	220722	278429	337483	652499	327713	274129	625961	344391	201707	184665	350263	328637	1.15327e+06	1.27585e+06	388739	184610	348133	400671	178953	327704	167518	366619	321774	958912	728438	359204	459801	2059	863.341
NFH_RAT	SPAEAKSPVEVK	[1] Phospho (ST)|[7] Phospho (ST)	Neurofilament heavy polypeptide OS=Rattus norvegicus GN=Nefh PE=1 SV=4	0.0175354	-0.52682	1.75608	-0.276276	49.9261	2.89884e+06	2.1482e+06	2.53543e+06	2.8482e+06	2.12691e+06	2.92644e+06	1.79479e+06	2.77142e+06	2.09164e+06	1.13715e+06	1.03807e+06	2.12604e+06	1.15312e+06	1.11868e+06	2.28046e+06	4.89191e+06	1.61636e+06	2.2061e+06	1.96382e+06	1.69287e+06	692491	678604	1.40537e+06	1.61629e+06	1.02918e+06	1.86868e+06	3.1894e+06	886782	1.65262e+06	2.56058e+06	990689	1.72639e+06	1.26974e+06	2.67503e+06	765967	299342	2.47956e+06	1.18089e+06	1.53121e+06	316	701.307
SYN1_RAT	GSHSQTPSPGALPLGR	[8] Phospho (ST)	Synapsin-1 OS=Rattus norvegicus GN=Syn1 PE=1 SV=3	0.0177557	-0.506974	1.75066	-0.273375	63.8659	1.02687e+06	968164	955261	1.02427e+06	1.12517e+06	2.29205e+06	1.90782e+06	3.52139e+06	990002	787056	941991	1.02403e+06	1.11943e+06	1.16556e+06	1.24438e+06	2.57175e+06	1.31332e+06	1.4105e+06	396552	438804	979848	1.23713e+06	472358	953798	1.27679e+06	1.02392e+06	358170	1.01793e+06	484941	411555	1.25087e+06	554691	1.26374e+06	374286	2.12984e+06	2.49942e+06	653484	2.07315e+06	992564	349	547.93
HS90B_RAT	IEDVGSDEEDDSGKDK	[6] Phospho (ST)|[12] Phospho (ST)	Heat shock protein HSP 90-beta OS=Rattus norvegicus GN=Hsp90ab1 PE=1 SV=4	0.0185588	0.58169	1.73145	-0.450363	184.609	5357.29	16209.5	19700.1	19936.8	17141.5	71529.9	20349.8	699573	636210	24012.7	18821.9	15827.8	69940.4	16570.4	11107.7	398735	15038.2	122121	426454	144060	84473.7	69332.5	108438	157194	179390	312384	481010	14172.4	244304	398900	18904.2	241016	13145.9	361982	17944.6	42975.3	314975	24282.9	182767	2477	949.335
PACN1_RAT	AEGAALSNATGAVESTSQAGDRGSVSSYDR	[26] Phospho (ST)|[27] Phospho (ST)	Protein kinase C and casein kinase substrate in neurons protein 1 OS=Rattus norvegicus GN=Pacsin1 PE=1 SV=1	0.0191782	0.438248	1.71719	0.069864	45.1628	1.76744e+06	3.15889e+06	1.84493e+06	1.78555e+06	2.71111e+06	1.77928e+06	4.33467e+06	2.64675e+06	2.14646e+06	2.68292e+06	2.64014e+06	2.468e+06	2.15079e+06	2.78656e+06	3.22899e+06	3.86199e+06	2.78852e+06	2.63429e+06	3.2483e+06	2.93258e+06	2.31833e+06	2.45914e+06	2.68306e+06	3.19063e+06	6.45587e+06	5.72488e+06	2.93375e+06	2.75415e+06	2.24617e+06	2.81281e+06	2.8158e+06	2.25203e+06	2.76379e+06	2.57895e+06	4.58684e+06	8.37415e+06	3.91572e+06	4.34016e+06	3.56936e+06	197	1025.43
RTN4_RAT	SVPEHAELVEDSSPESEPVDLFSDDSIPEVPQTQEEAVMLMK	[12] Phospho (ST)|[13] Phospho (ST)|[16] Phospho (ST)	Reticulon-4 OS=Rattus norvegicus GN=Rtn4 PE=1 SV=1	0.0204206	0.675087	1.68993	-0.270465	63.4485	952418	685332	1.52704e+06	1.29256e+06	1.06365e+06	358070	1.13393e+06	399151	149202	1.34384e+06	1.54055e+06	974045	1.14241e+06	1.02963e+06	968232	561816	998987	948286	1.06023e+06	1.108e+06	1.07436e+06	1.3736e+06	1.69747e+06	2.01018e+06	720986	359627	1.82444e+06	1.21743e+06	1.91843e+06	2.07758e+06	1.31234e+06	1.72598e+06	974659	1.67406e+06	1.44485e+06	5.06593e+06	996859	645430	1.51412e+06	1631	1627.35
MAP2_RAT	SGTSTPTTPGSTAITPGTPPSYSSR	[5] Phospho (ST)|[22] Phospho (Y)	Microtubule-associated protein 2 OS=Rattus norvegicus GN=Map2 PE=1 SV=3	0.0205667	-0.642279	1.68684	0.0788243	75.3244	2.17978e+06	3.69369e+06	2.01789e+06	1.88988e+06	3.01503e+06	4.23346e+06	4.84756e+06	1.59822e+07	4.16445e+06	2.98176e+06	3.14391e+06	2.98119e+06	3.6492e+06	5.00919e+06	5.82612e+06	9.66727e+06	6.35725e+06	4.80234e+06	1.48296e+06	2.55774e+06	3.47405e+06	4.15545e+06	2.87885e+06	4.58138e+06	2.32451e+06	2.77014e+06	658709	4.51404e+06	847793	655288	4.13448e+06	1.0047e+06	4.02959e+06	655537	7.54576e+06	2.70628e+06	1.14365e+06	9.41627e+06	3.07686e+06	93	856.702
BIN1_RAT	GNKSPSPPPDGSPAATPEIR	[4] Phospho (ST)|[6] Phospho (ST)|[12] Phospho (ST)	Myc box-dependent-interacting protein 1 OS=Rattus norvegicus GN=Bin1 PE=1 SV=1	0.020755	0.580759	1.68288	0.00941644	42.2005	1.19099e+06	932638	996959	933068	855998	750101	252118	1.0723e+06	2.02444e+06	1.16595e+06	1.12588e+06	839017	1.30561e+06	615938	522121	734494	577224	934991	2.68538e+06	1.74556e+06	1.19068e+06	1.18261e+06	1.58506e+06	1.15041e+06	1.40164e+06	1.21049e+06	2.03266e+06	969528	1.87717e+06	1.92234e+06	1.01563e+06	1.82783e+06	978328	2.17555e+06	413395	390771	1.46816e+06	744939	1.39841e+06	503	1107.95
GABR2_RAT	DPIEDINSPEHIQR	[8] Phospho (ST)	Gamma-aminobutyric acid type B receptor subunit 2 OS=Rattus norvegicus GN=Gabbr2 PE=1 SV=2	0.0209698	-0.422133	1.67841	-0.390913	50.5549	561191	367751	394148	407407	314712	324265	152608	424681	492093	396871	376921	337098	330939	179492	187377	255238	212265	336180	154327	175536	428643	392029	169417	102084	122726	123576	186870	496823	228398	192632	414303	211622	438304	173233	260254	203556	136414	407209	250898	1573	871.892
AMPH_RAT	TPSPPEEASPLPSPTASPNHTLAPASPAPVRPR	[3] Phospho (ST)|[9] Phospho (ST)|[13] Phospho (ST)	Amphiphysin OS=Rattus norvegicus GN=Amph PE=1 SV=1	0.0210582	0.496512	1.67658	0.197089	52.365	2.62813e+06	2.48163e+06	2.34438e+06	2.68911e+06	2.82954e+06	3.36756e+06	4.66155e+06	3.26729e+06	1.86677e+06	2.41993e+06	2.7381e+06	2.92419e+06	3.96257e+06	3.58217e+06	4.72668e+06	3.28656e+06	4.3383e+06	3.1832e+06	3.31303e+06	3.1638e+06	3.66841e+06	4.16171e+06	3.18663e+06	4.24671e+06	8.75539e+06	8.62979e+06	2.9888e+06	2.77422e+06	2.58558e+06	3.19971e+06	3.10215e+06	2.96455e+06	3.26515e+06	3.37715e+06	5.18794e+06	1.12375e+07	4.87809e+06	5.13095e+06	4.49086e+06	189	892.408
HP1B3_RAT	LAEGEEEKPEPDGSSEESISTVEEPENETPPAPSR	[14] Phospho (ST)|[15] Phospho (ST)|[18] Phospho (ST)	Heterochromatin protein 1-binding protein 3 OS=Rattus norvegicus GN=Hp1bp3 PE=2 SV=1	0.0215048	0.722115	1.66746	0.226378	71.8023	209534	470187	402228	364689	396049	1.3831e+06	1.00036e+06	191333	318093	494277	449260	336989	321008	842297	742895	776672	886397	563845	820368	699307	365189	424694	627571	1.53398e+06	2.22127e+06	1.74204e+06	583668	454963	498457	576675	395674	627657	459027	570736	1.03631e+06	2.82291e+06	1.1996e+06	942265	930118	1576	1331.53
MAP1B_RAT	LSPAKSPSLSPSPPSPIEK	[2] Phospho (ST)|[12] Phospho (ST)|[15] Phospho (ST)	Microtubule-associated protein 1B OS=Rattus norvegicus GN=Map1b PE=1 SV=2	0.0215232	0.5124	1.66709	-0.088954	61.4849	175491	247761	341494	283222	219824	452003	201288	987664	652239	378414	274176	231836	340785	275107	212452	164007	253631	334788	629550	475201	405278	389277	414410	497978	737034	682522	575049	239238	517990	463953	196947	516026	208109	522344	166310	1.00542e+06	639358	268969	477548	1659	1079.98
FETUA_RAT	HAFSPVASVESASGEVLHSPK	[8] Phospho (ST)|[11] Phospho (ST)	Alpha-2-HS-glycoprotein OS=Rattus norvegicus GN=Ahsg PE=1 SV=2	0.0218945	0.642289	1.65967	-0.34642	53.8623	282152	327191	200041	234916	338797	231518	416993	27188.4	252156	207979	189347	304931	211537	179775	366891	95901.2	490782	256359	341234	323292	166895	134014	288711	322446	526277	481658	527083	209356	341429	464037	178228	326664	232340	578098	533527	1.05293e+06	678605	295686	400125	1860	766.007
PEX19_RAT	AKPSPAPSPTISAPDASGPQK	[4] Phospho (ST)|[8] Phospho (ST)	Peroxisomal biogenesis factor 19 OS=Rattus norvegicus GN=Pex19 PE=2 SV=1	0.0222564	-0.455082	1.65255	-0.0507259	33.5927	531713	557546	367203	401327	414129	387088	182515	583437	580371	441790	414545	374815	423252	261604	271612	214943	286505	393788	378068	407943	409403	344444	362810	328344	195820	156270	258590	371909	310290	194353	357246	316854	367472	262394	212255	39448.8	217458	253748	287256	949	1082.49
DPYL2_RAT	GLYDGPVCEVSVTPK	[8] Carbamidomethyl (C)|[13] Phospho (ST)	Dihydropyrimidinase-related protein 2 OS=Rattus norvegicus GN=Dpysl2 PE=1 SV=1	0.0227648	-0.492707	1.64274	-0.180231	64.3616	303993	565304	238795	291835	630382	281158	875825	712929	336729	265850	231409	355017	320493	295991	471215	813453	493646	440237	219001	188957	359483	318156	167476	191222	410514	423103	103751	479181	95579.2	120100	417456	126905	494652	121027	668320	288146	222246	842162	312872	933	850.884
HDGR3_RAT	FTGYQTIQQQSSSETEGEGGNTADASSEEEGDRVEDGK	[15] Phospho (ST)|[22] Phospho (ST)|[26] Phospho (ST)	Hepatoma-derived growth factor-related protein 3 OS=Rattus norvegicus GN=Hdgfrp3 PE=2 SV=1	0.0240069	0.884587	1.61966	0.41257	78.1325	403344	727481	580514	435770	398001	2.16299e+06	1.29868e+06	713066	672676	841588	704353	376114	405279	1.41153e+06	1.18993e+06	1.40694e+06	1.42045e+06	891100	1.69896e+06	1.46e+06	522412	480579	1.11033e+06	3.43147e+06	4.43967e+06	3.29519e+06	1.1617e+06	782065	911675	882328	569488	825295	497360	852351	1.64986e+06	4.53546e+06	2.33156e+06	1.46585e+06	1.64518e+06	1306	1421.87
SC31A_RAT	VAQSDGEESPAEEGQLLGER	[4] Phospho (ST)|[9] Phospho (ST)	Protein transport protein Sec31A OS=Rattus norvegicus GN=Sec31a PE=1 SV=2	0.0244138	-0.436391	1.61237	-0.0454785	50.8197	1.04764e+06	1.10581e+06	1.03054e+06	928947	904241	1.35902e+06	1.0805e+06	3.37461e+06	2.07422e+06	1.13213e+06	1.02698e+06	923455	762371	851198	912589	1.72642e+06	1.08348e+06	1.25436e+06	723241	1.29715e+06	1.04415e+06	982955	1.31644e+06	1.34755e+06	957346	842925	646453	1.13444e+06	571871	553894	1.00297e+06	494583	912135	527872	1.12871e+06	1.12384e+06	584764	1.3457e+06	926949	763	1130.95
STX1A_RAT	TAKDSDDDDDVTVTVDR	[5] Phospho (ST)	Syntaxin-1A OS=Rattus norvegicus GN=Stx1a PE=1 SV=1	0.025344	-0.386235	1.59613	-0.436267	41.8669	6.12511e+06	3.11119e+06	5.06399e+06	5.35361e+06	3.04692e+06	5.39355e+06	1.8822e+06	2.4812e+06	3.25149e+06	3.13841e+06	3.3069e+06	2.97622e+06	3.60545e+06	2.5464e+06	2.21844e+06	2.59145e+06	2.5236e+06	3.44801e+06	1.77975e+06	1.96895e+06	3.55106e+06	3.52926e+06	1.96657e+06	1.84831e+06	1.35745e+06	1.21481e+06	2.20563e+06	4.2631e+06	1.84371e+06	2.30576e+06	4.25528e+06	1.81826e+06	4.22413e+06	2.51644e+06	3.84493e+06	1.59341e+06	2.17373e+06	4.5025e+06	2.63815e+06	648	973.897
MAP2_RAT	RPSLEK	[3] Phospho (ST)	Microtubule-associated protein 2 OS=Rattus norvegicus GN=Map2 PE=1 SV=3	0.0254713	-0.756934	1.59395	0.460617	72.6056	1.67078e+06	1.99045e+06	1.66753e+06	1.92375e+06	1.87473e+06	1.83794e+06	1.47152e+06	1.03309e+06	85737.8	2.81553e+06	2.74484e+06	3.24753e+06	2.99291e+06	3.35679e+06	2.78589e+06	1.5868e+06	2.43966e+06	2.08973e+06	198613	1.40255e+06	2.52472e+06	1.84629e+06	556370	368761	380051	1.59454e+06	367673	2.09006e+06	660875	346859	2.11472e+06	743658	3.18025e+06	585893	1.2915e+06	342855	1.84774e+06	2.28814e+06	1.23661e+06	99	405.2
NEUM_RAT	KEGDGSATTDAAPATSPK	[8] Phospho (ST)|[16] Phospho (ST)	Neuromodulin OS=Rattus norvegicus GN=Gap43 PE=1 SV=1	0.025751	-0.645494	1.58921	0.107013	59.7375	202268	76372.2	207494	182363	75973.1	319260	103740	541803	152838	129962	147219	211790	162884	237745	306094	518884	246542	224896	110123	117928	233080	183349	68681.6	117978	67975	158980	103199	183414	121649	113173	215679	121309	218978	111568	125601	52760.4	188657	261318	143770	2037	621.919
DNM1L_RAT	SKPIPIMPASPQK	[10] Phospho (ST)	Dynamin-1-like protein OS=Rattus norvegicus GN=Dnm1l PE=1 SV=1	0.0261606	-0.48198	1.58235	-0.27478	65.0123	468512	509242	273806	295627	364976	464768	456075	900646	369741	217571	178538	251038	261811	205297	249992	595878	246440	371174	280276	420231	527856	375749	376351	163052	75943.6	66128.3	81838.5	612317	130454	72440.4	386501	123591	268414	72951.2	385069	329225	105647	461133	265758	1931	737.38
BSN_RAT	SLSDPKPLSPTAEESAK	[1] Phospho (ST)|[9] Phospho (ST)	Protein bassoon OS=Rattus norvegicus GN=Bsn PE=1 SV=3	0.0264348	-0.35919	1.57782	-0.0796481	45.9326	1.48734e+06	1.54724e+06	1.20852e+06	994381	1.24937e+06	1.77826e+06	1.28492e+06	3.93832e+06	1.78409e+06	1.28061e+06	1.11873e+06	1.04876e+06	1.15846e+06	1.31639e+06	981327	1.45876e+06	1.47587e+06	1.47714e+06	1.2344e+06	1.26424e+06	1.3587e+06	1.28734e+06	1.08296e+06	1.57793e+06	1.3231e+06	1.20125e+06	940393	1.2307e+06	821262	863971	1.13989e+06	700604	1.02848e+06	746169	1.19189e+06	1.49467e+06	972830	1.57083e+06	1.15158e+06	315	958.918
MAP1B_RAT	TPGDFNYAYQKPESTTESPDEEDYDYESHEK	[18] Phospho (ST)	Microtubule-associated protein 1B OS=Rattus norvegicus GN=Map1b PE=1 SV=2	0.0267518	-0.610117	1.57265	-0.327476	68.2091	1.5662e+06	1.09207e+06	1.45688e+06	1.5286e+06	1.18358e+06	4.62415e+06	3.61795e+06	3.641e+06	917945	893357	966100	829346	794086	1.7549e+06	1.76972e+06	3.40044e+06	1.72009e+06	1.86802e+06	497022	529764	842765	898394	537277	1.10476e+06	2.54576e+06	2.16065e+06	575065	1.03698e+06	452424	635690	1.11181e+06	522932	1.01499e+06	641027	2.98983e+06	2.7236e+06	1.33481e+06	2.32093e+06	1.22382e+06	1503	938.625
NDRG2_RAT	SRTASLTSAASIDGSR	[1] Phospho (ST)|[3] Phospho (ST)|[5] Phospho (ST)	Protein NDRG2 OS=Rattus norvegicus GN=Ndrg2 PE=1 SV=1	0.027751	0.445248	1.55672	0.262584	49.7189	720464	1.04196e+06	707140	498589	808819	933684	919834	2.64671e+06	2.00261e+06	1.37401e+06	1.23006e+06	711184	728570	1.19028e+06	989644	2.09858e+06	1.17198e+06	1.16318e+06	2.50315e+06	1.70925e+06	906569	876192	1.59724e+06	2.01741e+06	2.773e+06	2.69139e+06	1.54737e+06	1.00087e+06	1.52503e+06	1.36056e+06	840690	1.27164e+06	746124	1.3782e+06	988332	2.81858e+06	1.846e+06	1.277e+06	1.58373e+06	654	910.354
CAMKV_RAT	SATPATDGRATPATEESTVPAAQSSAAPAAK	[3] Phospho (ST)|[6] Phospho (ST)	CaM kinase-like vesicle-associated protein OS=Rattus norvegicus GN=Camkv PE=1 SV=1	0.0293076	-0.522131	1.53302	0.296345	73.5499	1.19396e+06	1.46176e+06	859206	848627	1.13435e+06	1.76618e+06	1.31634e+06	5.98602e+06	2.33072e+06	2.04638e+06	1.89712e+06	1.48447e+06	2.80932e+06	2.67219e+06	2.42457e+06	3.84823e+06	2.28009e+06	2.1388e+06	836290	1.29174e+06	2.87155e+06	2.35953e+06	1.24481e+06	2.08914e+06	914513	903503	385196	2.51072e+06	514728	411291	2.32428e+06	560864	2.45022e+06	415100	3.72591e+06	223695	524660	3.22895e+06	1.48933e+06	209	1024.79
MAP1A_RAT	ELALSSPEDLTQDFEELKR	[5] Phospho (ST)|[6] Phospho (ST)	Microtubule-associated protein 1A OS=Rattus norvegicus GN=Map1a PE=1 SV=1	0.0309015	0.424576	1.51002	0.0419039	65.289	1.95788e+06	1.6448e+06	3.04357e+06	3.04917e+06	2.50826e+06	980745	1.73349e+06	122818	240183	2.21608e+06	1.98652e+06	1.26819e+06	4.15596e+06	1.50803e+06	939029	218733	1.0291e+06	1.6825e+06	1.43209e+06	1.47954e+06	3.63501e+06	3.81314e+06	2.68193e+06	2.38228e+06	2.256e+06	1.42444e+06	2.5205e+06	1.57933e+06	2.56037e+06	2.5634e+06	1.59289e+06	2.44202e+06	1.71722e+06	3.10801e+06	1.75961e+06	3.97039e+06	1.40807e+06	838135	2.25822e+06	347	1190.52
MAP2_RAT	TPGTPGTPSYPR	[4] Phospho (ST)|[7] Phospho (ST)	Microtubule-associated protein 2 OS=Rattus norvegicus GN=Map2 PE=1 SV=3	0.0309161	-0.505241	1.50981	0.409168	54.713	1.51536e+06	1.96575e+06	1.15641e+06	1.20574e+06	1.546e+06	2.15489e+06	2.03654e+06	7.13654e+06	2.61079e+06	2.87129e+06	2.71438e+06	1.75399e+06	2.39256e+06	3.87129e+06	2.43092e+06	3.19389e+06	2.41441e+06	2.52769e+06	1.43475e+06	2.33144e+06	2.79492e+06	2.3482e+06	2.08302e+06	3.68916e+06	1.71097e+06	1.48833e+06	795308	2.25973e+06	797551	760644	2.27052e+06	681732	2.46094e+06	831220	2.80023e+06	333576	1.1425e+06	2.6026e+06	1.78087e+06	82	695.776
NFM_RAT	EGSSEKDEGEQEEEGETEAEGEGEEAEAK	[3] Phospho (ST)|[4] Phospho (ST)	Neurofilament medium polypeptide OS=Rattus norvegicus GN=Nefm PE=1 SV=4	0.0313243	-0.600672	1.50412	-0.288196	48.208	1.55303e+06	1.40812e+06	1.17466e+06	779122	973806	2.50447e+06	1.16558e+06	1.75541e+06	858939	629238	644606	829572	202880	712563	1.2383e+06	1.87345e+06	1.37851e+06	1.15778e+06	825310	824340	292066	266533	775054	1.03942e+06	1.06896e+06	828334	1.18048e+06	524218	696839	1.21637e+06	544106	517843	531987	1.13301e+06	580887	311446	1.48393e+06	628745	763494	736	1086.72
GLSK_RAT	QGVNNAEKFDYVMQFLNKMAGNEYVGFSNATFQSER	[11] Phospho (Y)|[19] Oxidation (M)|[34] Phospho (ST)	Glutaminase kidney isoform, mitochondrial OS=Rattus norvegicus GN=Gls PE=1 SV=2	0.0324196	0.545717	1.48919	0.122251	60.4677	314446	352089	301596	303314	380180	188470	908153	197309	523523	462887	440120	346141	536514	684207	682884	361408	601737	446175	504333	432948	486492	449670	488037	454026	1.2381e+06	1.17424e+06	324890	442824	434835	338592	432346	476495	513315	382795	1.10479e+06	1.83551e+06	628883	882924	651302	1630	1078.23
NFH_RAT	SPAEAKSPAEVK	[1] Phospho (ST)|[7] Phospho (ST)	Neurofilament heavy polypeptide OS=Rattus norvegicus GN=Nefh PE=1 SV=4	0.0338311	-0.407007	1.47068	-0.598014	80.1061	1.64806e+06	1.22057e+06	1.4757e+06	1.48114e+06	1.20973e+06	1.9145e+06	735570	1.29126e+06	967966	562085	622898	1.46539e+06	327012	646440	1.11458e+06	1.79782e+06	1.18111e+06	1.15658e+06	1.10587e+06	901248	365686	331176	382449	327740	488000	804942	2.19029e+06	354410	1.20078e+06	2.23776e+06	409241	1.33987e+06	422665	2.09635e+06	151829	307181	1.71874e+06	309286	872276	294	687.292
NEUM_RAT	KEGDGSATTDAAPATSPK	[6] Phospho (ST)|[16] Phospho (ST)	Neuromodulin OS=Rattus norvegicus GN=Gap43 PE=1 SV=1	0.0338575	-0.479155	1.47034	-0.07435	48.6833	1.34172e+06	494846	1.10353e+06	1.07528e+06	451160	1.25822e+06	277825	1.34987e+06	1.09928e+06	752685	795760	1.24636e+06	952528	682660	864846	1.4632e+06	844311	944358	515534	800792	1.18909e+06	888094	416091	492034	181611	342934	722906	1.10123e+06	596714	713823	1.2663e+06	641284	1.2231e+06	603253	411224	110434	553871	779278	677480	549	932.375
NFH_RAT	SPAEAKSPAEVKSPATVK	[7] Phospho (ST)|[16] Phospho (ST)	Neurofilament heavy polypeptide OS=Rattus norvegicus GN=Nefh PE=1 SV=4	0.0343085	-0.567382	1.4646	-0.387828	71.7815	282561	133064	356638	401043	141010	567646	175112	527921	299873	128083	97639.5	186107	83484.5	206777	372844	454113	237565	273617	189347	131850	77609.8	83200.8	170630	221155	190840	239604	431835	43053.1	236128	326575	47215.8	260650	65112	382915	41594.5	49078.3	445203	59353	184647	1414	652.974
DPYL3_RAT	GSPTRPNPPVR	[2] Phospho (ST)	Dihydropyrimidinase-related protein 3 OS=Rattus norvegicus GN=Dpysl3 PE=1 SV=2	0.0347265	-0.550117	1.45934	0.503794	68.2327	306596	396602	230281	287728	427261	288524	462603	562821	286977	369237	288928	378605	757519	505998	496298	1.58791e+06	288855	466044	184346	230843	640074	627533	225778	333807	169945	334493	232830	463080	204963	157695	472049	222051	587002	196573	353944	36124.7	257961	434740	318292	249	419.875
KCC2B_RAT	ESSDSTNTTIEDEDAK	[5] Phospho (ST)|[9] Phospho (ST)	Calcium/calmodulin-dependent protein kinase type II subunit beta OS=Rattus norvegicus GN=Camk2b PE=1 SV=1	0.0352821	-0.379827	1.45245	0.240726	40.6988	398652	815317	550547	519866	649164	790613	571835	1.8823e+06	907601	831881	755051	745902	680417	771247	785691	1.0837e+06	734734	792619	672586	855782	752470	673953	821680	888909	426628	674768	708800	652930	500867	605374	651179	510459	666144	492748	319662	161980	619190	526915	609151	869	951.333
MRP_RAT	GEVAPKETPK	[8] Phospho (ST)	MARCKS-related protein OS=Rattus norvegicus GN=Marcksl1 PE=2 SV=3	0.0370592	-0.254429	1.4311	0.260999	129.348	9325.47	47291.3	15021.4	8571.08	51050.1	27727.6	31878.7	72677.4	15300.9	57595.3	54450.5	74567.6	146142	44663.7	42888.4	109789	64463	51376.7	3370.97	28063.9	72063.8	45534.8	2220.46	3919.06	6129.26	72090.8	1089.11	122659	3792.52	4986.66	113317	5033.34	199100	14305.7	28159.2	2492.89	15065.6	118007	43070.1	2861	568.274
AP180_RAT	SSPATTVTSPNSTPAK	[12] Phospho (ST)|[13] Phospho (ST)	Clathrin coat assembly protein AP180 OS=Rattus norvegicus GN=Snap91 PE=1 SV=1	0.0377663	-0.469319	1.4229	0.556134	44.4179	202502	275463	198066	194874	250214	267121	202147	834324	452561	401198	341572	392769	438854	415283	464208	532720	326129	364118	263239	383407	456976	435409	393249	405558	144711	254455	178916	317147	197552	154124	328352	220875	332376	144239	170760	30373.4	169803	278569	263004	1092	853.358
MAP1B_RAT	HSPTEDEEIAK	[2] Phospho (ST)	Microtubule-associated protein 1B OS=Rattus norvegicus GN=Map1b PE=1 SV=2	0.0404374	-0.609701	1.39322	-0.323159	51.7372	527835	549771	347890	399635	563609	374111	415416	693661	464242	259120	288900	349369	368784	248840	139791	998241	81440.1	415921	312085	229141	441668	384276	193634	219456	107723	117072	387451	386068	303178	312797	436987	310001	374644	319859	82158.4	47643.6	281090	204398	272566	1150	668.278
SGTA_RAT	GPDRTPPSEEDSAEAER	[5] Phospho (ST)	Small glutamine-rich tetratricopeptide repeat-containing protein alpha OS=Rattus norvegicus GN=Sgta PE=1 SV=1	0.0415572	-0.562901	1.38135	-0.194372	60.8503	429964	258013	485198	503294	269028	1.05223e+06	505242	1.07e+06	416556	318183	274108	285952	167251	533496	535585	1.22049e+06	341429	509766	305931	299757	172756	161104	356499	533627	266868	449546	682855	187303	351971	525704	209154	341215	208887	512334	178906	82570.7	836695	237927	345081	1189	641.602
MRP_RAT	GGDAEEEAGPQAAEPSTPSGPESGPASASAENE	[19] Phospho (ST)	MARCKS-related protein OS=Rattus norvegicus GN=Marcksl1 PE=2 SV=3	0.0419322	-0.392724	1.37745	-0.20112	138.95	141309	176931	120688	96490.2	126696	226321	279556	929779	173609	175741	203968	186072	124821	416900	491355	840594	608206	312884	36633.4	113291	186397	172126	114716	245345	50613.2	53192.3	67910.9	414249	68007.7	91755.1	408594	45532.2	275928	91656	1.2782e+06	22754.6	37749.7	991768	238321	1801	1055.09
NCAM1_RAT	DESKEPIVEVR	[3] Phospho (ST)	Neural cell adhesion molecule 1 OS=Rattus norvegicus GN=Ncam1 PE=1 SV=1	0.0434742	-0.272594	1.36177	-0.481087	29.9292	6.45417e+06	5.25789e+06	5.13544e+06	5.69545e+06	4.82078e+06	6.73541e+06	3.29351e+06	1.01211e+07	6.35582e+06	4.83743e+06	4.72504e+06	3.96219e+06	4.747e+06	5.12316e+06	3.54396e+06	5.45476e+06	3.79845e+06	5.29774e+06	2.70998e+06	3.04293e+06	4.41724e+06	4.39884e+06	2.71074e+06	3.20021e+06	2.88001e+06	3.22181e+06	5.27798e+06	4.69282e+06	4.45282e+06	4.58279e+06	4.32019e+06	4.60243e+06	5.01305e+06	5.58678e+06	4.98082e+06	5.565e+06	5.97528e+06	6.08081e+06	4.38563e+06	26	690.825
MAP2_RAT	RLSNVSSSGSINLLESPQLATLAEDVTAALAK	[3] Phospho (ST)|[6] Phospho (ST)	Microtubule-associated protein 2 OS=Rattus norvegicus GN=Map2 PE=1 SV=3	0.0434957	1.63713	1.36155	-0.320868	79.3947	558221	386817	600013	585765	399166	167168	331827	430296	347768	673568	499458	380122	820308	114613	97839.6	158677	2670.77	385547	1.17408e+06	1.6085e+06	1.3248e+06	1.21312e+06	2.33537e+06	651203	485543	30458.4	1.31152e+06	886494	1.29064e+06	1.19411e+06	949891	1.4924e+06	628357	4.09028e+06	723923	2.50969e+06	72560.3	11728.3	1.19923e+06	514	1139.23
TAU_RAT	TDHGAEIVYKSPVVSGDTSPR	[11] Phospho (ST)|[15] Phospho (ST)|[19] Phospho (ST)	Microtubule-associated protein tau OS=Rattus norvegicus GN=Mapt PE=1 SV=3	0.0464404	0.64113	1.3331	0.0706757	72.7505	1.60183e+07	1.62374e+07	1.5268e+07	1.55069e+07	1.6502e+07	3.24885e+07	2.69686e+07	1.00922e+08	3.55754e+07	2.07523e+07	2.15896e+07	1.47742e+07	1.72752e+07	3.33215e+07	2.71074e+07	3.73411e+07	2.79697e+07	2.79775e+07	5.42353e+07	3.23464e+07	1.75543e+07	1.86551e+07	3.03835e+07	5.43044e+07	9.6008e+07	9.56772e+07	4.07385e+07	1.46983e+07	3.11463e+07	3.88725e+07	1.4492e+07	3.2003e+07	1.46936e+07	4.17223e+07	2.85688e+07	1.16211e+08	7.10548e+07	2.92824e+07	4.36324e+07	4	819.005
TAU_RAT	TDHGAEIVYKSPVVSGDTSPR	[11] Phospho (ST)|[19] Phospho (ST)	Microtubule-associated protein tau OS=Rattus norvegicus GN=Mapt PE=1 SV=3	0.0490731	0.447647	1.30916	-0.27482	68.1924	770345	709958	730403	491196	697563	391983	235403	1.49014e+06	2.21778e+06	893792	749715	516253	758953	461654	255046	470471	324391	715591	1.64458e+06	1.31496e+06	1.02913e+06	901639	1.02061e+06	621171	568169	712383	1.79312e+06	793722	1.30632e+06	1.50408e+06	671716	1.0849e+06	601372	1.42716e+06	175806	718573	1.03371e+06	595525	975933	2161	1188.02
TAU_RAT	VAVVRTPPKSPSASK	[6] Phospho (ST)|[10] Phospho (ST)	Microtubule-associated protein tau OS=Rattus norvegicus GN=Mapt PE=1 SV=3	0.0492373	-0.668575	1.30771	0.108104	72.9058	2.23452e+06	2.66647e+06	1.5535e+06	1.98036e+06	2.58506e+06	424548	375674	770837	3.52052e+06	2.36675e+06	2.54225e+06	2.16484e+06	2.68458e+06	963374	707826	617085	540136	1.68814e+06	1.25989e+06	1.40185e+06	2.59384e+06	2.24857e+06	1.42434e+06	400374	250061	352335	779462	1.73305e+06	1.00574e+06	685077	1.92988e+06	1.269e+06	2.21748e+06	800849	183749	49822.9	298919	356798	1.06205e+06	229	842.415
SV2B_RAT	GNEQNPEEDAQSDVTEGHDEEDEIYEGEYQGIPHPDDVK	[12] Phospho (ST)|[15] Phospho (ST)	Synaptic vesicle glycoprotein 2B OS=Rattus norvegicus GN=Sv2b PE=1 SV=1	0.0507427	0.385164	1.29463	-0.218038	41.8636	2.16766e+07	1.5471e+07	1.93038e+07	2.2256e+07	1.92868e+07	1.4575e+07	2.22652e+07	432973	2.73775e+07	1.90531e+07	1.811e+07	1.54872e+07	1.8419e+07	1.58421e+07	1.5762e+07	965104	1.31244e+07	1.64358e+07	1.88957e+07	1.98339e+07	2.14846e+07	1.80182e+07	1.97561e+07	1.56185e+07	3.0932e+07	1.91946e+07	2.2234e+07	1.81406e+07	2.15203e+07	1.86293e+07	1.65272e+07	2.15449e+07	2.02924e+07	1.80508e+07	2.44015e+07	4.69582e+07	1.78635e+07	1.94083e+07	2.14652e+07	57	1525.26
ODPA_RAT	YHGHSMSDPGVSYR	[5] Phospho (ST)|[6] Oxidation (M)	Pyruvate dehydrogenase E1 component subunit alpha, somatic form, mitochondrial OS=Rattus norvegicus GN=Pdha1 PE=1 SV=2	0.0530334	0.630751	1.27545	0.46034	135.927	142614	13574.4	78789.4	85021.5	34633.3	405598	104527	431521	426543	6468.72	12443.7	29119.5	74985.3	19233.8	5542.6	690361	6988.45	151057	99248.7	80067.2	70856.4	75518.9	120654	310651	1.25103e+06	855128	134420	22935	177218	177988	29588	175114	23906.2	140092	35363.8	233773	373481	290806	233892	2442	563.556
PPR1B_RAT	IAESHLQTISNLSENQASEEEDELGELR	[18] Phospho (ST)	Protein phosphatase 1 regulatory subunit 1B OS=Rattus norvegicus GN=Ppp1r1b PE=2 SV=1	0.0555951	-1.21611	1.25496	-1.106	73.5482	3.12838e+06	2.27064e+06	2.41644e+06	2.53222e+06	2.11079e+06	2.34198e+06	3.12865e+06	69974.7	176458	748234	692700	1.00868e+06	421355	778863	1.12026e+06	186502	1.18573e+06	1.43046e+06	544228	382119	408750	375290	340836	280407	605406	497452	420348	923728	424130	473341	746425	343552	834965	451657	1.85969e+06	797905	473225	1.13118e+06	615732	1504	1074.49
SYN1_RAT	QASISGPAPPK	[3] Phospho (ST)	Synapsin-1 OS=Rattus norvegicus GN=Syn1 PE=1 SV=3	0.0560136	-0.442382	1.25171	-0.327261	81.0445	483391	1.57663e+06	361868	335802	954118	229617	384831	408760	358864	430357	338228	573635	609936	249768	260397	433445	194534	481422	188709	351984	788512	635772	284919	176043	108996	144185	229172	950755	189712	174583	827167	180483	867273	169461	339273	24432.6	167838	286482	354288	235	566.774
CAP2_RAT	AQGQIRSPTK	[9] Phospho (ST)	Adenylyl cyclase-associated protein 2 OS=Rattus norvegicus GN=Cap2 PE=2 SV=1	0.0561138	-1.26351	1.25093	0.353725	121.836	123827	111265	105022	122802	115372	56694.3	46119.4	2021.44	70.3908	132355	129592	206895	119697	90629.7	126197	19344	205918	100813	3479.76	19167.7	60900.5	71178.4	23295.9	4223.26	194.37	46683.5	4280.14	111888	13347.9	5123.66	111994	16593.2	172631	5712.59	18936.4	210.446	19763.5	130229	41991.7	2630	583.29
ODPA_RAT	YHGHSMSDPGVSYR	[1] Phospho (Y)|[12] Phospho (ST)	Pyruvate dehydrogenase E1 component subunit alpha, somatic form, mitochondrial OS=Rattus norvegicus GN=Pdha1 PE=1 SV=2	0.056846	-0.0811955	1.2453	-0.547727	208.158	373913	137476	393143	450517	183495	738655	257662	1.0745e+07	2.30086e+06	173179	177143	247727	237793	232223	297771	4.75766e+06	326086	1.2959e+06	2.83155e+06	1.1294e+06	575199	479841	1.02013e+06	1.56071e+06	1.11368e+06	782564	1.97559e+06	256314	1.32149e+06	1.80047e+06	239453	1.07061e+06	158041	2.12747e+06	386683	2.3987e+06	2.89848e+06	373325	1.22498e+06	744	584.88
ADDB_RAT	DKTESVTSGPLSPEGSPSK	[12] Phospho (ST)|[16] Phospho (ST)	Beta-adducin OS=Rattus norvegicus GN=Add2 PE=2 SV=4	0.0573635	0.321466	1.24136	0.192754	48.4	541477	425897	406186	334447	353619	643527	221362	1.24808e+06	683573	434178	424962	333268	543051	434832	357771	941287	493780	518900	1.07349e+06	649705	542406	536619	547807	856131	1.10991e+06	863294	714115	366780	680436	715696	370360	617292	349918	770246	428106	355456	887473	533097	648417	911	1031.94
BSN_RAT	SPQVLYSPVSPLSPHR	[7] Phospho (ST)|[10] Phospho (ST)|[13] Phospho (ST)	Protein bassoon OS=Rattus norvegicus GN=Bsn PE=1 SV=3	0.058292	0.241782	1.23439	-0.236093	31.3489	594234	403717	754890	907841	554713	787810	540142	632170	788524	522740	473216	400278	417074	345624	343213	599573	359570	554431	818805	669826	514818	447791	695833	518059	926719	799309	745126	503665	713399	637697	481294	719485	464369	572291	479223	1.137e+06	711992	555067	655588	1419	1002.41
KCC2A_RAT	ESSESTNTTIEDEDTK	[6] Phospho (ST)|[8] Phospho (ST)|[9] Phospho (ST)	Calcium/calmodulin-dependent protein kinase type II subunit alpha OS=Rattus norvegicus GN=Camk2a PE=1 SV=1	0.0592532	0.357741	1.22729	0.457973	34.0539	4.17674e+06	4.48318e+06	4.13513e+06	3.73515e+06	3.48076e+06	5.44043e+06	2.92226e+06	5.86219e+06	5.21682e+06	5.66237e+06	5.03637e+06	5.13853e+06	5.25354e+06	5.1542e+06	5.03207e+06	4.6744e+06	5.00741e+06	4.73009e+06	1.01373e+07	7.37361e+06	6.23047e+06	6.02904e+06	7.7353e+06	8.09503e+06	6.83288e+06	9.71915e+06	7.51658e+06	4.36259e+06	6.55125e+06	6.16771e+06	4.23789e+06	5.91964e+06	4.07741e+06	5.35119e+06	2.05746e+06	3.19903e+06	5.62226e+06	4.0087e+06	6.06122e+06	80	1013.33
DYN3_RAT	RSPPPSPTTQR	[2] Phospho (ST)|[6] Phospho (ST)	Dynamin-3 OS=Rattus norvegicus GN=Dnm3 PE=1 SV=2	0.0602806	-0.419817	1.21982	-0.251908	52.0099	856101	533156	583755	640078	509625	422294	172131	1.30847e+06	738786	513312	578507	626316	614500	386041	278372	679574	392832	578462	722275	461502	581962	592680	177869	74463	66622.9	464563	555113	442930	601566	624253	599529	678557	573507	592585	68234.5	62475.9	397431	310108	432411	622	692.295
ODPA_RAT	YHGHSMSDPGVSYR	[5] Phospho (ST)|[13] Phospho (Y)	Pyruvate dehydrogenase E1 component subunit alpha, somatic form, mitochondrial OS=Rattus norvegicus GN=Pdha1 PE=1 SV=2	0.0610533	0.997632	1.21429	-0.65725	169.971	115051	62025.2	105737	86065.6	43155.2	92532.3	64912.1	1.4068e+06	358516	64409.6	70283.3	85377.3	44532.4	54626.7	73761.6	653079	78018.6	203464	1.64698e+06	219917	87451	66403.7	196262	129701	155757	146871	1.12577e+06	76769.5	569424	1.105e+06	79445.2	326030	60750.6	1.16411e+06	67470.4	92564.3	753519	55017.9	406261	2632	876.816
NFH_RAT	SPAEAKSPVVAK	[1] Phospho (ST)|[7] Phospho (ST)	Neurofilament heavy polypeptide OS=Rattus norvegicus GN=Nefh PE=1 SV=4	0.0612099	-0.396541	1.21318	-0.840871	80.1654	1.79948e+06	889131	1.45685e+06	1.34591e+06	992741	1.92437e+06	724783	1.54579e+06	1.13214e+06	389725	419709	1.0221e+06	320327	387840	873916	1.30561e+06	750386	1.01652e+06	1.0042e+06	707927	371013	289749	263484	459133	387081	814052	1.83721e+06	293434	1.10096e+06	1.84341e+06	329864	1.30613e+06	371058	1.83796e+06	112036	186958	1.69728e+06	231587	772227	226	672.304
MAP2_RAT	ETSPETSLIQDEVALK	[3] Phospho (ST)|[7] Phospho (ST)	Microtubule-associated protein 2 OS=Rattus norvegicus GN=Map2 PE=1 SV=3	0.0635183	-0.225507	1.1971	-0.0714661	31.3531	725282	516796	559268	523632	506126	373391	452154	444083	517354	601721	556855	532072	418780	497121	486137	228498	523672	497820	358764	455677	439409	409577	451359	350787	442998	382974	247200	581831	363691	294573	467343	314144	479098	254868	737887	685753	267788	529936	425783	1348	960.418
DPYL2_RAT	GLYDGPVCEVSVTPKTVTPASSAKTSPAK	[8] Carbamidomethyl (C)|[13] Phospho (ST)|[16] Phospho (ST)|[18] Phospho (ST)|[21] Phospho (ST)|[22] Phospho (ST)	Dihydropyrimidinase-related protein 2 OS=Rattus norvegicus GN=Dpysl2 PE=1 SV=1	0.0654337	0.804971	1.1842	0.103824	80.631	1.42727e+06	1.02234e+06	1.31954e+06	1.29375e+06	1.35336e+06	1.49718e+06	2.72872e+06	4.32403e+06	3.24045e+06	1.96682e+06	1.61951e+06	1.2553e+06	1.22964e+06	2.45588e+06	2.34016e+06	3.00226e+06	2.6133e+06	2.04056e+06	3.85442e+06	2.5034e+06	1.20355e+06	1.17631e+06	2.43907e+06	2.79211e+06	9.16309e+06	8.09963e+06	3.77048e+06	1.09077e+06	3.00437e+06	3.40804e+06	1.03557e+06	2.91298e+06	1.03227e+06	3.09872e+06	1.70816e+06	1.11724e+07	6.06424e+06	1.77207e+06	3.56508e+06	414	1116.45
RTN4_RAT	DKEDLVCSAALHSPQESPVGK	[7] Carbamidomethyl (C)|[13] Phospho (ST)|[17] Phospho (ST)	Reticulon-4 OS=Rattus norvegicus GN=Rtn4 PE=1 SV=1	0.0672646	0.424294	1.17221	-0.0938489	62.2014	2.98832e+06	2.57342e+06	2.41771e+06	2.50986e+06	2.43307e+06	3.47089e+06	3.60696e+06	1.17218e+07	4.43131e+06	2.61662e+06	2.68512e+06	2.43685e+06	2.56346e+06	3.21584e+06	3.02271e+06	5.22096e+06	3.07013e+06	3.58736e+06	5.33469e+06	3.52189e+06	2.86249e+06	2.95051e+06	3.26194e+06	4.51074e+06	8.65389e+06	9.57908e+06	4.48778e+06	2.32767e+06	3.92727e+06	4.21108e+06	2.21604e+06	4.06726e+06	2.23649e+06	4.44944e+06	3.96525e+06	1.26492e+07	7.12816e+06	3.93772e+06	4.81393e+06	142	809.682
TAU_RAT	SGYSSPGSPGTPGSR	[5] Phospho (ST)|[8] Phospho (ST)	Microtubule-associated protein tau OS=Rattus norvegicus GN=Mapt PE=1 SV=3	0.0676257	-0.439905	1.16989	0.327915	61.6631	1.75559e+06	2.20853e+06	1.66714e+06	1.66276e+06	1.80998e+06	2.29587e+06	1.89632e+06	7.95235e+06	2.8836e+06	2.4893e+06	2.1878e+06	1.87738e+06	2.29033e+06	2.93848e+06	2.62086e+06	6.09121e+06	1.97253e+06	2.74118e+06	2.35777e+06	2.51914e+06	2.52435e+06	2.41611e+06	2.67901e+06	3.37684e+06	1.69498e+06	2.5005e+06	2.10211e+06	1.94506e+06	1.73024e+06	1.64334e+06	2.02329e+06	1.66074e+06	2.00309e+06	1.52295e+06	1.17477e+06	600263	1.95754e+06	1.98293e+06	2.02075e+06	199	777.288
ADDB_RAT	SRSPSTESQLASK	[5] Phospho (ST)|[8] Phospho (ST)	Beta-adducin OS=Rattus norvegicus GN=Add2 PE=2 SV=4	0.0700197	-0.300686	1.15478	-0.0953575	40.6064	712484	556873	557153	609490	520591	586693	453401	1.26943e+06	1.06311e+06	657555	594978	567281	420191	631994	537747	462121	376258	622197	804863	620156	428242	383962	575763	585543	358017	604234	844060	338487	663543	674358	365642	679161	370441	645958	151853	135582	633879	239076	505141	540	769.319
PP1R7_RAT	RVESEESGDEEGK	[4] Phospho (ST)|[7] Phospho (ST)	Protein phosphatase 1 regulatory subunit 7 OS=Rattus norvegicus GN=Ppp1r7 PE=1 SV=1	0.0712292	-0.344824	1.14734	-0.121353	56.3265	472471	383161	420419	521457	483510	669876	226574	1.08412e+06	830192	376207	409466	480164	784253	494470	461936	981627	735577	577381	514241	253774	425426	592739	95362.6	193824	110848	878652	523661	338305	566867	522667	357439	676727	566229	742712	54625.6	143609	917196	617743	454632	805	805.785
ADDA_RAT	SPGTPAGEGSGSPPK	[1] Phospho (ST)|[4] Phospho (ST)	Alpha-adducin OS=Rattus norvegicus GN=Add1 PE=1 SV=2	0.0754109	-0.396967	1.12257	-0.255402	53.3212	418814	338962	340554	292698	236527	293194	72924	432097	273829	214669	239424	244734	247529	140885	118421	260778	122324	252257	280429	229145	392333	316830	81262.2	78315.5	69387.3	127106	301637	221804	248112	271272	247752	222726	219033	209423	36275.2	22474.8	141126	115100	191577	1994	743.287
MAP2_RAT	LSVEIPCPPPVSEADSSIDEK	[7] Carbamidomethyl (C)|[16] Phospho (ST)|[17] Phospho (ST)	Microtubule-associated protein 2 OS=Rattus norvegicus GN=Map2 PE=1 SV=3	0.0758817	0.300184	1.11986	0.127304	36.5322	398151	339821	284242	241953	317077	377430	444463	90764.7	359931	359962	357706	389342	374194	423228	538900	149103	543590	352345	419578	436958	339988	335533	392614	490626	633592	476781	286014	391262	300275	327277	359776	280411	420716	337307	871042	749422	293407	534267	433842	2304	1215.02
MAP1B_RAT	SSISPMDEPVPDSESPIEK	[4] Phospho (ST)|[6] Oxidation (M)|[15] Phospho (ST)	Microtubule-associated protein 1B OS=Rattus norvegicus GN=Map1b PE=1 SV=2	0.0774413	-0.559526	1.11103	-0.131896	59.4279	237076	416797	400554	404595	439695	1.03324e+06	396448	83083.3	807557	434666	432074	375963	293178	156352	207894	137326	437852	393785	144969	371756	327321	405117	381814	563248	125882	142031	178837	383824	210870	182019	383030	124709	336341	160242	330711	200702	106174	284270	267193	1713	1110.44
MAP1A_RAT	SPFEIISPPASPPEMTGQR	[1] Phospho (ST)|[7] Phospho (ST)|[11] Phospho (ST)	Microtubule-associated protein 1A OS=Rattus norvegicus GN=Map1a PE=1 SV=1	0.0779282	0.368785	1.10831	-0.226791	52.9141	1.45522e+06	1.19367e+06	1.29077e+06	1.25923e+06	1.04796e+06	678490	1.37662e+06	2.41592e+06	982538	1.17378e+06	1.09358e+06	983414	869544	1.13054e+06	1.15963e+06	1.2133e+06	1.1449e+06	1.20407e+06	1.88017e+06	1.68013e+06	1.04569e+06	856867	1.62325e+06	1.71216e+06	1.65956e+06	1.10706e+06	1.61799e+06	1.03541e+06	1.54873e+06	1.7671e+06	915327	1.50466e+06	829749	1.61749e+06	1.50207e+06	4.7208e+06	1.59661e+06	874509	1.55477e+06	1243	1140.96
ADDB_RAT	DKTESVTSGPLSPEGSPSKSPSK	[12] Phospho (ST)|[16] Phospho (ST)|[18] Phospho (ST)	Beta-adducin OS=Rattus norvegicus GN=Add2 PE=2 SV=4	0.0815972	0.361856	1.08832	-0.132131	46.9519	1.09716e+06	846708	1.20896e+06	1.07847e+06	941838	1.7172e+06	852409	2.06922e+06	2.03411e+06	764458	960362	726116	1.19228e+06	599374	422137	847798	399253	1.04458e+06	1.85602e+06	1.14159e+06	1.35084e+06	1.30889e+06	1.06353e+06	1.27118e+06	2.34487e+06	2.04424e+06	1.65969e+06	749128	1.80267e+06	1.68144e+06	736070	1.5602e+06	659185	1.64385e+06	623050	1.10183e+06	1.75465e+06	494392	1.34237e+06	597	848.019
KCC2A_RAT	KNDGVKESSESTNTTIEDEDTK	[9] Phospho (ST)|[11] Phospho (ST)	Calcium/calmodulin-dependent protein kinase type II subunit alpha OS=Rattus norvegicus GN=Camk2a PE=1 SV=1	0.0820766	0.317404	1.08578	0.326322	52.6968	923109	755188	816338	814637	714959	1.32885e+06	711571	2.86613e+06	1.56371e+06	955096	977472	964964	1.38752e+06	1.23684e+06	1.12279e+06	2.78632e+06	985999	1.23009e+06	2.2726e+06	1.34589e+06	1.35975e+06	1.35353e+06	1.49422e+06	1.89605e+06	2.19068e+06	2.86437e+06	1.92516e+06	861363	1.40909e+06	1.70652e+06	946583	1.46809e+06	963137	1.67334e+06	939514	683871	2.48698e+06	815210	1.5328e+06	592	863.017
RLA1_RAT	KEESEESEDDMGFGLFD	[4] Phospho (ST)|[7] Phospho (ST)	60S acidic ribosomal protein P1 OS=Rattus norvegicus GN=Rplp1 PE=3 SV=1	0.0851875	0.417632	1.06962	-0.318801	44.5584	8.10655e+06	6.52218e+06	1.11101e+07	1.11579e+07	1.08e+07	3.71924e+06	8.19416e+06	9.10056e+06	7.50196e+06	9.84632e+06	1.29589e+07	1.06291e+07	8.25681e+06	7.64185e+06	6.87966e+06	4.46357e+06	8.44823e+06	8.54924e+06	9.61265e+06	9.6671e+06	7.48848e+06	1.00514e+07	1.56184e+07	1.15836e+07	4.78995e+06	3.78434e+06	1.32207e+07	9.42123e+06	1.4435e+07	1.83612e+07	1.11034e+07	1.45233e+07	9.68526e+06	1.53886e+07	7.46906e+06	2.56038e+07	1.1372e+07	5.21045e+06	1.14195e+07	97	1062.36
MRP_RAT	AAATPESQEPQAK	[4] Phospho (ST)|[7] Phospho (ST)	MARCKS-related protein OS=Rattus norvegicus GN=Marcksl1 PE=2 SV=3	0.0882926	-0.281151	1.05408	0.577772	83.6296	62001	85440.7	51572.1	48479.8	79270.7	64059	33226.3	205127	92212.7	141261	152639	143942	202141	124396	83406	78778.5	115179	103714	69075.1	163316	269915	198329	3532.45	26560	11519.8	62435.8	50877.9	131311	60335.7	53718.1	149808	65195.3	155002	50641.2	27013.1	7749.29	41184.3	109469	85349.4	1894	744.295
RLA2_RAT	KEESEESDDDMGFGLFD	[4] Phospho (ST)|[7] Phospho (ST)	60S acidic ribosomal protein P2 OS=Rattus norvegicus GN=Rplp2 PE=1 SV=2	0.0893572	0.470088	1.04887	-0.411197	50.2975	7.25961e+06	5.84099e+06	1.02808e+07	1.02797e+07	1.01501e+07	3.10175e+06	7.40697e+06	1.05915e+07	8.07223e+06	9.32426e+06	1.22465e+07	1.00286e+07	6.69383e+06	6.97344e+06	6.52421e+06	3.70736e+06	8.03065e+06	8.03015e+06	9.84763e+06	9.24262e+06	5.85393e+06	8.01043e+06	1.48795e+07	1.08336e+07	4.83633e+06	3.72593e+06	1.42324e+07	8.26198e+06	1.51776e+07	1.93623e+07	9.79516e+06	1.49232e+07	8.60139e+06	1.61895e+07	6.47319e+06	2.61408e+07	1.17196e+07	4.35909e+06	1.11233e+07	104	1055.35
MAP2_RAT	RLSNVSSSGSINLLESPQLATLAEDVTAALAK	[6] Phospho (ST)|[7] Phospho (ST)|[8] Phospho (ST)|[10] Phospho (ST)|[16] Phospho (ST)	Microtubule-associated protein 2 OS=Rattus norvegicus GN=Map2 PE=1 SV=3	0.0912687	3.93596	1.03968	-3.11352	217.209	127563	144404	82305.2	83835.2	104556	41836.7	98051.1	174748	321565	123777	86883.3	101547	176955	31381.3	45673.4	24369.6	8625.57	104593	805986	263471	138816	90976	412472	67101.6	351637	4605.73	8.31447e+06	137770	152317	9.47735e+06	80060.2	177566	105642	1.09907e+07	117537	272042	52930.2	3048.91	1.60082e+06	1540	1219.2
MADD_RAT	KRSPTENVNTPVGK	[5] Phospho (ST)|[10] Phospho (ST)	MAP kinase-activating death domain protein OS=Rattus norvegicus GN=Madd PE=1 SV=1	0.0914735	0.537938	1.0387	-0.0383129	84.411	63598.3	35044	53799.9	62308	45002.2	132571	65978	321453	143636	33960	33366.9	36906.6	89634.1	77630.5	62696.4	169686	42003	86427.9	224362	80083.3	129003	121451	84825	140791	115870	252477	181216	30236.4	154087	175675	34311.9	188253	45619.5	183588	34997.3	41806.8	239140	51894.4	125484	2806	562.926
HDGR2_RAT	GGSSGEELEDEEPVKK	[3] Phospho (ST)|[4] Phospho (ST)	Hepatoma-derived growth factor-related protein 2 OS=Rattus norvegicus GN=Hdgfrp2 PE=1 SV=2	0.093148	0.251962	1.03083	0.0296447	28.9456	294378	321429	298606	256140	300876	471632	204362	565337	406412	305953	282780	251513	312077	298836	260414	324266	291929	320408	505372	401431	348056	262136	348306	500801	554773	472730	460666	253338	397149	447260	254560	398275	266726	476798	301357	188138	532186	260949	381550	802	925.362
ADDB_RAT	DKTESVTSGPLSPEGSPSKSPSK	[16] Phospho (ST)|[18] Phospho (ST)	Beta-adducin OS=Rattus norvegicus GN=Add2 PE=2 SV=4	0.0938762	0.412478	1.02744	-0.039358	60.4648	417061	228531	342548	358539	219671	637742	139728	1.06324e+06	550926	216079	245329	171978	539696	300148	259018	287494	367048	373222	705607	326911	402553	473678	293479	504904	1.00396e+06	833199	676648	180048	519150	629452	190829	592072	195401	722894	261106	407758	764730	250567	496747	1583	821.362
SHAN3_RAT	SRSPSPSPLPSPSPGSGPSAGPR	[1] Phospho (ST)|[3] Phospho (ST)|[5] Phospho (ST)	SH3 and multiple ankyrin repeat domains protein 3 OS=Rattus norvegicus GN=Shank3 PE=1 SV=2	0.0939401	0.482857	1.02715	0.137485	59.7133	173820	437686	526795	617470	449756	949783	535674	628943	425937	411249	475233	421162	508757	620026	666400	430286	842727	536571	963322	400382	425339	494268	416817	753840	1.63214e+06	1.53522e+06	669955	337259	646938	671389	310456	699164	392999	669632	569892	1.92336e+06	869981	614897	749862	580	800.333
CAPS1_RAT	AGGGRPSSPSPSVVSEK	[8] Phospho (ST)|[15] Phospho (ST)	Calcium-dependent secretion activator 1 OS=Rattus norvegicus GN=Cadps PE=1 SV=1	0.100993	-0.263924	0.995708	0.25936	43.1441	816057	756649	647195	734563	615617	626854	347919	1.22462e+06	1.05653e+06	840108	826697	747094	955718	668574	500648	760987	415207	737708	748082	918164	971602	918414	976736	766576	406341	421711	501866	774893	554766	407549	869926	626808	892582	434151	277784	97972.6	336012	385621	614378	519	879.877
ADDA_RAT	SPPDQSAVPNTPPSTPVKLEGGLPQEPTSR	[11] Phospho (ST)|[14] Phospho (ST)	Alpha-adducin OS=Rattus norvegicus GN=Add1 PE=1 SV=2	0.102892	-0.416584	0.987617	-0.0121135	68.3352	872931	252037	738617	748770	300186	761235	664303	1.45741e+06	740624	534624	457451	208007	1.02538e+06	744493	374781	204155	368793	614929	251873	356626	1.037e+06	1.01224e+06	368052	436663	569842	514528	192928	278678	291333	164663	261901	276521	287988	184480	563662	1.31692e+06	320889	527266	460702	1085	1081.84
ADDA_RAT	EKSPPDQSAVPNTPPSTPVK	[3] Phospho (ST)|[13] Phospho (ST)|[17] Phospho (ST)	Alpha-adducin OS=Rattus norvegicus GN=Add1 PE=1 SV=2	0.107296	0.448477	0.969417	0.0874678	44.5609	797766	894089	630422	579608	765826	472088	249115	704369	1.20887e+06	932793	855642	743183	807678	376515	375225	274247	423957	652435	1.95286e+06	1.20576e+06	901142	764836	1.10883e+06	731679	781486	692072	1.11824e+06	788084	1.22025e+06	1.11676e+06	819709	1.16261e+06	728250	1.15986e+06	254200	208523	784566	306513	890312	771	1158.48
S6A17_RAT	VPSEAPSPMPTHR	[3] Phospho (ST)|[7] Phospho (ST)	Orphan sodium- and chloride-dependent neurotransmitter transporter NTT4 OS=Rattus norvegicus GN=Slc6a17 PE=2 SV=1	0.108188	-0.510363	0.96582	-0.315397	66.1457	656769	480466	449466	536043	308898	770022	476879	1.69175e+06	90629.4	417613	385771	334995	246584	511410	470703	538956	377078	514355	154973	436327	431114	243177	377854	679603	261537	195638	404952	292125	555830	300908	284716	469487	369824	405171	339368	195836	543189	280390	361101	664	783.315
E41L1_RAT	APESDTGDEDQDQER	[4] Phospho (ST)|[6] Phospho (ST)	Band 4.1-like protein 1 OS=Rattus norvegicus GN=Epb41l1 PE=1 SV=1	0.109546	-0.393982	0.960403	-0.0102958	63.8626	282999	344059	248705	268945	324814	231018	99008.3	1.18036e+06	459105	336247	365729	335362	447143	295544	211637	431720	258752	360067	381043	479472	512247	452218	40727.1	75584.4	121226	251929	327337	294317	324883	304369	325299	339870	365730	312189	74497.9	63022.3	196950	237503	274021	1486	926.302
MAP2_RAT	VTDGITKSPEK	[6] Phospho (ST)	Microtubule-associated protein 2 OS=Rattus norvegicus GN=Map2 PE=1 SV=3	0.111383	-0.563755	0.95318	0.165665	117.184	372322	79360.3	262895	306099	101888	217140	51500.2	295345	282761	124566	112678	60291.5	543277	107252	36187.2	100663	25559.1	181164	112283	72147.7	575777	478497	46001.4	55657.3	33126.9	64777.9	99383.6	78579.1	136346	89508.8	89610.1	152472	104042	102981	32202.4	10432.7	68114.5	49344.4	122564	1420	627.802
PLEC1_RAT	SSSVGSSSSYPISSAVPR	[3] Phospho (ST)	Plectin-1 OS=Rattus norvegicus GN=Plec1 PE=1 SV=2	0.113215	-0.246417	0.946095	-0.110079	47.3035	195304	266732	189364	188893	239993	275209	326073	592833	296313	202307	184820	181989	201849	217879	224981	389765	264240	261091	170650	127377	241308	229172	126848	196954	335122	363019	123772	264231	60389.1	149115	234598	102210	250341	100655	341795	255050	258359	470961	220096	1773	917.914
MAP1A_RAT	GFKSPPCEDFSVTGESEK	[4] Phospho (ST)|[7] Carbamidomethyl (C)	Microtubule-associated protein 1A OS=Rattus norvegicus GN=Map1a PE=1 SV=1	0.114285	-0.333369	0.942012	-0.478574	39.9839	2.50347e+06	1.80314e+06	1.96011e+06	2.01722e+06	1.69941e+06	2.56052e+06	1.51829e+06	1.58648e+06	2.9106e+06	1.24758e+06	1.21709e+06	1.30025e+06	1.20531e+06	610641	819689	1.3586e+06	855097	1.59844e+06	1.29031e+06	963584	1.49396e+06	1.47612e+06	1.02017e+06	887957	1.47772e+06	1.35152e+06	1.3742e+06	1.38929e+06	1.17303e+06	1.16912e+06	1.31878e+06	1.08528e+06	1.1877e+06	1.12117e+06	1.08112e+06	2.07816e+06	1.24042e+06	1.19343e+06	1.26865e+06	1236	1040.94
SYT1_RAT	DQALKDDDAETGLTDGEEK	[14] Phospho (ST)	Synaptotagmin-1 OS=Rattus norvegicus GN=Syt1 PE=1 SV=3	0.115369	-0.376433	0.937909	-0.340065	50.414	762726	742797	672830	544575	577988	392455	138682	382533	823680	600376	633847	510445	465288	230731	224501	409647	249487	491917	294546	399618	574509	560951	353760	200999	153531	127682	359270	712134	354490	389881	704533	363013	672622	435384	230047	34772.1	242675	414450	378943	1712	1065.44
NUCKS_RAT	EKTPSPKEEDEEAESPPEK	[3] Phospho (ST)|[5] Phospho (ST)|[15] Phospho (ST)	Nuclear ubiquitous casein and cyclin-dependent kinases substrate OS=Rattus norvegicus GN=Nucks1 PE=1 SV=1	0.115573	0.678943	0.937142	-0.0210597	55.7034	307644	271549	281888	272252	285840	206448	127469	262038	756433	296688	292617	282973	351248	217982	217269	155094	160510	279173	994364	501860	408179	362209	519278	340307	301030	467195	816910	271468	669060	712186	290293	679864	287250	637518	83418.8	45165.5	430305	121073	446947	1668	1198.45
HDGR3_RAT	FTGYQTIQQQSSSETEGEGGNTADASSEEEGDRVEDGK	[26] Phospho (ST)|[27] Phospho (ST)	Hepatoma-derived growth factor-related protein 3 OS=Rattus norvegicus GN=Hdgfrp3 PE=2 SV=1	0.121266	0.297095	0.916262	-0.209666	39.099	1.80575e+06	1.48979e+06	2.40233e+06	1.59161e+06	1.76814e+06	1.35532e+06	2.29594e+06	490045	438776	1.79165e+06	2.05634e+06	1.6901e+06	1.5748e+06	985352	964971	1.02393e+06	1.0336e+06	1.45638e+06	1.40111e+06	1.51074e+06	1.56838e+06	1.81929e+06	2.27102e+06	1.75923e+06	1.68986e+06	907016	2.32339e+06	1.9104e+06	1.87767e+06	2.31439e+06	1.81785e+06	1.89951e+06	1.84395e+06	1.85915e+06	1.72702e+06	3.87355e+06	679493	735081	1.78941e+06	2635	1395.22
MAP1B_RAT	ETEVSKGSAESPDEGITTTEGEGECEQTPEELEPVEK	[5] Phospho (ST)|[8] Phospho (ST)|[11] Phospho (ST)|[25] Carbamidomethyl (C)	Microtubule-associated protein 1B OS=Rattus norvegicus GN=Map1b PE=1 SV=2	0.124104	0.61598	0.906214	0.148809	79.8874	588689	651064	523819	598707	711206	884475	1.72291e+06	836963	1.43177e+06	774747	679508	455619	565592	1.22721e+06	1.0267e+06	1.49632e+06	1.09259e+06	898111	1.30693e+06	1.01888e+06	524485	547192	940090	1.467e+06	3.47779e+06	2.99613e+06	1.05972e+06	640367	971184	808257	513355	713048	608954	663757	1.48615e+06	4.59642e+06	1.98388e+06	1.20531e+06	1.37644e+06	1072	1416.56
MAP1B_RAT	TLEVVSPSQSVTGSAGHTPYYQSPTDEK	[6] Phospho (ST)|[21] Phospho (Y)	Microtubule-associated protein 1B OS=Rattus norvegicus GN=Map1b PE=1 SV=2	0.127671	-0.429468	0.893908	0.271896	76.7366	900399	881098	734906	795380	943272	868671	1.68074e+06	2.21978e+06	1.32616e+06	817403	808355	763264	961861	959664	1.17108e+06	4.80882e+06	1.19383e+06	1.28439e+06	607554	853696	995126	976898	878891	941284	1.51852e+06	1.34502e+06	585259	909806	564869	549652	901650	534431	887800	532904	1.55779e+06	1.47304e+06	805062	1.65491e+06	953708	878	1042.45
SYN1_RAT	GSHSQTPSPGALPLGR	[6] Phospho (ST)|[8] Phospho (ST)	Synapsin-1 OS=Rattus norvegicus GN=Syn1 PE=1 SV=3	0.127891	0.462826	0.893161	0.00817322	72.6381	432852	331116	484233	494272	413237	1.18538e+06	785182	2.26883e+06	530556	481021	621719	497681	542179	802181	759836	929499	807366	727479	658176	555939	423200	582748	599545	1.31005e+06	2.48929e+06	2.0041e+06	607994	457813	632387	776139	587487	721497	587612	694828	1.01896e+06	3.1364e+06	1.25336e+06	955266	1.00264e+06	306	574.586
NUCKS_RAT	VVDYSQFQESDDADEDYGR	[10] Phospho (ST)	Nuclear ubiquitous casein and cyclin-dependent kinases substrate OS=Rattus norvegicus GN=Nucks1 PE=1 SV=1	0.128425	-0.311443	0.891349	-0.287837	54.3287	565593	546054	545481	494583	424232	1.37877e+06	864058	905362	488506	439921	414931	355003	250974	596136	559996	1.29451e+06	673841	635174	391190	375531	374983	324967	349691	549266	645877	486321	310468	657655	255642	316043	531793	265555	505066	273242	1.24311e+06	745959	445678	1.18887e+06	511846	1687	1159.44
NFH_RAT	SPAEVKSPAEVKSPAEAKSPAEAK	[7] Phospho (ST)|[13] Phospho (ST)|[19] Phospho (ST)	Neurofilament heavy polypeptide OS=Rattus norvegicus GN=Nefh PE=1 SV=4	0.131672	0.69066	0.880507	-0.411588	152.336	47387.4	38896.6	151592	99818.4	38922.5	331468	90107.2	1.35611e+06	842411	37308.1	44407.4	74299.8	78203.4	116006	118867	1.32091e+06	118283	288530	796899	156173	83717.4	75874.9	146589	321634	711731	977462	1.25129e+06	38032.5	400625	982165	45813.3	444056	56691.3	1.11409e+06	61184.7	105049	1.46481e+06	79978	465693	1900	883.394
MAP2_RAT	DGSPDAPATPEKEEVPFSEYK	[3] Phospho (ST)|[9] Phospho (ST)	Microtubule-associated protein 2 OS=Rattus norvegicus GN=Map2 PE=1 SV=3	0.131842	0.153452	0.879946	-0.118786	37.6639	1.41012e+07	1.29467e+07	1.31787e+07	1.40924e+07	1.47098e+07	1.69523e+07	1.46543e+07	3.40383e+07	2.70194e+07	1.67898e+07	1.48823e+07	1.20839e+07	1.71631e+07	1.11997e+07	1.00526e+07	1.61842e+07	1.10487e+07	1.59469e+07	1.61282e+07	1.96537e+07	1.87244e+07	1.64669e+07	1.73839e+07	2.00305e+07	2.32975e+07	1.69697e+07	1.92998e+07	1.54314e+07	1.84745e+07	1.48452e+07	1.30156e+07	1.58704e+07	1.53756e+07	1.34161e+07	1.47615e+07	3.40383e+07	1.51382e+07	1.64101e+07	1.77366e+07	15	1227
GIT1_RAT	NQSDLDDQHDYDSVASDEDTDQEPLPSAGATR	[13] Phospho (ST)|[16] Phospho (ST)	ARF GTPase-activating protein GIT1 OS=Rattus norvegicus GN=Git1 PE=1 SV=1	0.133422	0.467586	0.874774	0.109434	66.5584	1.923e+06	2.06628e+06	1.67371e+06	1.7436e+06	1.52652e+06	4.04919e+06	3.1651e+06	2.50319e+06	1.5879e+06	2.04979e+06	1.85649e+06	1.38567e+06	1.53853e+06	2.79853e+06	2.87796e+06	2.89242e+06	3.14453e+06	2.28132e+06	2.84799e+06	2.25475e+06	1.86363e+06	1.77637e+06	2.12994e+06	4.068e+06	6.90284e+06	5.57177e+06	2.45252e+06	1.71787e+06	2.0551e+06	2.16407e+06	1.50677e+06	1.97353e+06	1.39645e+06	2.02684e+06	3.42997e+06	9.73716e+06	4.09705e+06	3.11926e+06	3.15459e+06	285	1217.8
FNBP1_RAT	RTVSDNSLSSSK	[4] Phospho (ST)|[7] Phospho (ST)	Formin-binding protein 1 OS=Rattus norvegicus GN=Fnbp1 PE=1 SV=2	0.1345	-0.32989	0.871276	-0.491495	50.7953	657942	353585	553294	499769	283653	374648	151217	606611	629140	229001	269746	274316	273329	223722	182678	293393	176047	354829	470601	262682	345566	363178	125505	170354	148843	295470	397748	184925	525484	391356	228906	534637	219660	354586	60002.4	61703.5	351945	152868	282301	819	720.793
MAP2_RAT	GNAQESLDTVSPK	[11] Phospho (ST)	Microtubule-associated protein 2 OS=Rattus norvegicus GN=Map2 PE=1 SV=3	0.135311	-0.266714	0.868666	0.0444096	42.2925	441673	469776	351777	352958	385025	495655	378390	1.09923e+06	671404	368169	360246	405956	428123	388441	431491	880055	403457	488931	437607	510640	505699	443782	453998	538717	341306	335924	437776	386330	375099	430380	387600	345735	392697	476146	386051	121677	493697	327238	406405	1045	712.775
PI42B_RAT	AEEEECENDGVGGGLLCSYGTPPDSPGNLLSFPR	[6] Carbamidomethyl (C)|[17] Carbamidomethyl (C)|[21] Phospho (ST)|[25] Phospho (ST)	Phosphatidylinositol-5-phosphate 4-kinase type-2 beta OS=Rattus norvegicus GN=Pip4k2b PE=1 SV=1	0.141593	0.271339	0.848957	0.266725	47.1568	1.32057e+06	1.60014e+06	1.85655e+06	1.71708e+06	2.48458e+06	664061	3.16099e+06	140082	143479	2.32369e+06	2.89848e+06	2.39858e+06	2.40979e+06	2.1285e+06	2.42712e+06	2.21162e+06	2.92756e+06	1.93017e+06	1.20137e+06	1.75393e+06	2.20084e+06	2.86751e+06	3.07218e+06	2.63025e+06	2.61514e+06	1.90856e+06	1.15652e+06	2.78304e+06	1.5137e+06	1.68528e+06	3.57309e+06	1.44718e+06	2.71386e+06	1.26534e+06	4.56294e+06	3.72611e+06	1.0387e+06	2.87592e+06	2.32957e+06	901	1261.85
SYT1_RAT	DQALKDDDAETGLTDGEEKEEPKEEEK	[14] Phospho (ST)	Synaptotagmin-1 OS=Rattus norvegicus GN=Syt1 PE=1 SV=3	0.143629	0.226346	0.842757	-0.456834	70.0609	5.28228e+06	3.16777e+06	3.74111e+06	3.12238e+06	2.08386e+06	2.06942e+06	772709	2.77516e+06	7.23671e+06	2.65268e+06	2.56262e+06	1.67266e+06	2.86828e+06	1.1928e+06	439797	1.13294e+06	161694	2.52558e+06	5.75568e+06	2.98553e+06	3.87323e+06	3.69353e+06	2.55852e+06	1.25717e+06	1.70823e+06	1.90403e+06	4.36279e+06	2.80788e+06	4.68083e+06	3.96345e+06	2.6524e+06	4.26183e+06	1.92756e+06	4.13645e+06	1.04552e+06	1.52713e+06	2.23664e+06	1.75353e+06	2.9546e+06	764	1043.45
MAP2_RAT	ASQPSPPAHEAGYSTLAQSYTSDHPSELPEEPSSPQER	[34] Phospho (ST)	Microtubule-associated protein 2 OS=Rattus norvegicus GN=Map2 PE=1 SV=3	0.143953	-0.409531	0.84178	-0.322042	49.2984	1.99963e+06	2.21355e+06	1.6503e+06	2.01267e+06	2.83098e+06	1.30089e+06	1.87615e+06	177526	1.84116e+06	1.91398e+06	1.63836e+06	1.51945e+06	1.89355e+06	1.1468e+06	1.26766e+06	711729	1.06029e+06	1.59145e+06	677691	938982	1.67974e+06	1.63484e+06	949872	694491	893769	698182	733575	2.25937e+06	849530	722239	1.85791e+06	872866	2.14071e+06	681450	1.80266e+06	1.19851e+06	496003	2.18068e+06	1.19815e+06	2332	1382.27
RTN4_RAT	ESETFSDSSPIEIIDEFPTFVSAK	[8] Phospho (ST)|[9] Phospho (ST)	Reticulon-4 OS=Rattus norvegicus GN=Rtn4 PE=1 SV=1	0.146715	0.253309	0.833525	0.108	50.0572	5.10955e+06	4.84222e+06	6.05337e+06	5.71057e+06	6.57497e+06	2.60868e+06	9.79802e+06	434814	254362	7.04947e+06	7.29321e+06	6.34746e+06	6.73073e+06	5.36117e+06	5.23479e+06	1.38738e+06	6.56189e+06	5.13839e+06	3.32407e+06	5.41346e+06	6.79797e+06	7.32235e+06	8.09386e+06	9.69755e+06	5.28926e+06	2.7127e+06	4.79508e+06	6.37952e+06	4.51408e+06	4.90162e+06	7.41067e+06	4.3971e+06	6.74226e+06	4.83507e+06	9.34621e+06	1.42313e+07	2.41563e+06	3.87312e+06	6.12464e+06	218	1418.1
RTN3_RAT	NVEDTDGSSPEDLMAALTGTEEK	[8] Phospho (ST)|[9] Phospho (ST)	Reticulon-3 OS=Rattus norvegicus GN=Rtn3 PE=1 SV=1	0.149836	0.233526	0.824385	-0.139936	39.0568	970167	887894	1.49463e+06	1.50652e+06	1.21487e+06	501665	911672	112708	541241	1.14525e+06	1.16835e+06	1.25155e+06	1.04356e+06	971649	885103	457362	1.09415e+06	950490	812839	780485	1.02464e+06	1.16621e+06	1.46043e+06	1.15698e+06	729409	594186	1.18842e+06	1.05094e+06	1.21602e+06	1.50611e+06	1.22543e+06	1.22314e+06	1.01029e+06	1.2796e+06	963533	2.44955e+06	883640	628061	1.1175e+06	1070	1285
L1CAM_RAT	DETFGEYRSLESDNEEK	[9] Phospho (ST)|[12] Phospho (ST)	Neural cell adhesion molecule L1 OS=Rattus norvegicus GN=L1cam PE=2 SV=3	0.15109	0.274892	0.820765	0.0255091	54.5363	853204	1.2885e+06	889235	899607	1.00338e+06	1.46324e+06	1.38351e+06	3.40471e+06	1.8408e+06	1.23874e+06	1.06455e+06	874366	573165	909695	946056	2.6501e+06	1.124e+06	1.31805e+06	1.90916e+06	1.91101e+06	974638	780539	1.56482e+06	2.14012e+06	2.90384e+06	2.15269e+06	1.67204e+06	1.02825e+06	1.38484e+06	1.42443e+06	864343	1.15623e+06	748565	1.26824e+06	1.26306e+06	3.54526e+06	1.98276e+06	1.21943e+06	1.59471e+06	462	1104.41
NUMBL_RAT	KAEAAAAPAVAPGPAQPGHVSPTPATTSPGEK	[26] Phospho (ST)|[28] Phospho (ST)	Numb-like protein OS=Rattus norvegicus GN=Numbl PE=1 SV=1	0.15227	-0.310701	0.817384	0.0270194	54.8729	981428	792122	623641	691432	589037	1.04327e+06	517529	2.67881e+06	1.22318e+06	794605	706101	506854	912715	767313	707408	1.15552e+06	801657	911331	850151	833382	852977	862714	754177	1.11562e+06	796695	775244	518967	704056	677949	451583	661184	569884	623680	557443	1.09216e+06	372400	605124	1.01982e+06	734761	735	1041.82
STX1A_RAT	HSAILASPNPDEK	[7] Phospho (ST)	Syntaxin-1A OS=Rattus norvegicus GN=Stx1a PE=1 SV=1	0.154357	-0.212284	0.811475	0.115289	69.206	107438	217642	128931	135406	211918	121843	189134	288534	31283.5	150444	152429	196077	226616	183941	216116	265178	240581	180207	24430.3	85019.1	151256	131399	74666.4	200272	209887	283433	42241.3	259402	28538.3	70056.2	243767	48574.8	241646	104382	363348	57450.8	135569	355640	155549	2341	729.835
MAP1B_RAT	ESSPTYSPGFSDSTSGAK	[3] Phospho (ST)|[6] Phospho (Y)	Microtubule-associated protein 1B OS=Rattus norvegicus GN=Map1b PE=1 SV=2	0.157289	-0.714192	0.803302	-0.0301193	111.238	473602	1.36277e+06	868630	741670	941564	2.19535e+06	1.75135e+06	1.00038e+07	2.17354e+06	1.23737e+06	1.16643e+06	884247	771956	1.77675e+06	1.6121e+06	3.68601e+06	2.0932e+06	1.98473e+06	1.20133e+06	1.41465e+06	904748	900618	1.30718e+06	2.42649e+06	1.76502e+06	1.60888e+06	900687	989019	784795	868175	993106	542637	740571	668946	1.40906e+06	1.61748e+06	1.47456e+06	1.67771e+06	1.20978e+06	368	982.864
NFH_RAT	SPAEAKSPAEVKSPATVK	[1] Phospho (ST)|[7] Phospho (ST)|[13] Phospho (ST)	Neurofilament heavy polypeptide OS=Rattus norvegicus GN=Nefh PE=1 SV=4	0.158157	-0.345811	0.800912	-0.273445	79.7724	601623	356987	650512	689934	377436	1.15991e+06	546844	1.18008e+06	473952	215510	190004	465284	102175	395725	897145	1.49315e+06	655762	614825	483967	351057	113820	116454	393825	607127	548085	753032	1.08707e+06	107177	528910	876936	107407	576268	121635	919253	123134	235389	1.48307e+06	142078	483785	800	679.629
SHAN2_RAT	RAPSPVVSPTELSK	[4] Phospho (ST)|[8] Phospho (ST)	SH3 and multiple ankyrin repeat domains protein 2 OS=Rattus norvegicus GN=Shank2 PE=1 SV=2	0.160084	-0.197402	0.795653	0.129399	31.6519	775419	685378	761647	723966	620600	1.08905e+06	545069	1.67996e+06	1.02471e+06	930755	906362	991094	1.16356e+06	701343	812810	560066	972769	879091	626504	872582	1.24634e+06	1.21736e+06	760936	882595	578209	540064	468921	867155	626976	507213	792473	630437	828017	526435	860063	1.0958e+06	417270	988123	766673	371	814.378
BIN1_RAT	GNKSPSPPPDGSPAATPEIR	[4] Phospho (ST)|[6] Phospho (ST)	Myc box-dependent-interacting protein 1 OS=Rattus norvegicus GN=Bin1 PE=1 SV=1	0.160265	0.293877	0.79516	-0.0988396	45.9637	2.85396e+06	2.12212e+06	2.05225e+06	2.23977e+06	1.89611e+06	1.1912e+06	378813	2.03444e+06	3.51841e+06	2.32445e+06	2.27933e+06	1.76786e+06	2.67099e+06	795172	868131	1.07625e+06	951400	1.82474e+06	3.77542e+06	3.02922e+06	2.34657e+06	2.3184e+06	2.66488e+06	1.48475e+06	1.55637e+06	1.58472e+06	3.05573e+06	2.10633e+06	2.96316e+06	2.76665e+06	2.12298e+06	2.89957e+06	1.98216e+06	3.305e+06	716880	656387	2.02687e+06	1.37814e+06	2.23701e+06	252	1067.96
TEBP_RAT	FSEMMDHMGGDEDVDLPEVDGADDDSQDSDDEK	[5] Oxidation (M)|[8] Oxidation (M)|[26] Phospho (ST)|[29] Phospho (ST)	Prostaglandin E synthase 3 OS=Rattus norvegicus GN=Ptges3 PE=1 SV=2	0.161624	0.208133	0.791495	-0.291656	41.7832	1.37443e+06	1.82711e+06	1.62826e+06	1.71156e+06	1.91531e+06	1.47823e+06	2.26073e+06	95650.6	828417	1.58053e+06	1.52252e+06	1.03593e+06	1.04062e+06	1.49134e+06	1.38113e+06	220188	1.40629e+06	1.34107e+06	1.76957e+06	1.78422e+06	868396	988389	1.9277e+06	1.93077e+06	993468	692346	1.49171e+06	1.45069e+06	1.63175e+06	1.50895e+06	1.28237e+06	1.5889e+06	1.59215e+06	1.56025e+06	2.01549e+06	2.90955e+06	1.20126e+06	1.796e+06	1.5492e+06	1465	1279.77
DPYL2_RAT	TVTPASSAKTSPAK	[7] Phospho (ST)|[11] Phospho (ST)	Dihydropyrimidinase-related protein 2 OS=Rattus norvegicus GN=Dpysl2 PE=1 SV=1	0.174881	-0.182962	0.757258	0.0853783	61.9541	875569	702752	636102	744352	654890	556112	149674	799247	748583	693583	790460	863850	1.12805e+06	472160	333815	415185	472954	649255	827173	960947	1.31047e+06	1.06407e+06	126672	71881.4	138397	377271	649448	687214	671361	662610	783417	758134	823766	576709	148574	56833.1	338295	405238	571924	223	753.337
HS90A_RAT	DKEVSDDEAEEKEEKEEEK	[5] Phospho (ST)	Heat shock protein HSP 90-alpha OS=Rattus norvegicus GN=Hsp90aa1 PE=1 SV=3	0.176019	0.287808	0.754441	0.119204	58.1762	362611	242608	320839	306459	191796	556906	267747	848220	419956	273703	251789	107505	557600	330173	114567	570703	86355.9	341737	661221	381676	566708	531428	348377	476645	606321	544034	675187	166309	389401	525626	172297	358518	169136	538235	209942	218829	620860	183001	417188	2867	792.327
NP1L4_RAT	EFITGDVEPTDAESAWHSENEEDDK	[14] Phospho (ST)	Nucleosome assembly protein 1-like 4 OS=Rattus norvegicus GN=Nap1l4 PE=2 SV=1	0.179336	-0.215797	0.746333	-0.43912	38.4247	917994	695781	951124	890692	683455	1.2679e+06	1.41395e+06	565175	698324	698412	581110	481860	425071	963386	769355	432021	807651	779015	540471	468830	532692	467208	453894	502820	727943	738712	583914	705892	430492	548141	674261	477534	706408	487005	1.38609e+06	1.0215e+06	781238	1.18069e+06	670787	1391	977.391
SYN1_RAT	GSHSQTPSPGALPLGR	[8] Phospho (ST)	Synapsin-1 OS=Rattus norvegicus GN=Syn1 PE=1 SV=3	0.182105	-0.223817	0.739679	-0.280747	31.9865	2.05913e+06	1.58916e+06	1.5086e+06	1.59987e+06	1.511e+06	1.06803e+06	853743	1.37283e+06	1.94365e+06	1.33847e+06	1.21158e+06	1.19892e+06	1.42654e+06	630642	748565	1.00635e+06	739332	1.28273e+06	841848	936211	1.5828e+06	1.48415e+06	889705	655849	1.11715e+06	1.06416e+06	820987	1.41457e+06	1.00474e+06	871011	1.3987e+06	1.03097e+06	1.38617e+06	920170	828054	1.56011e+06	813883	1.34672e+06	1.0984e+06	861	821.391
MAP1B_RAT	RESVASGDDRAEEDMDEALEK	[3] Phospho (ST)|[6] Phospho (ST)|[15] Oxidation (M)	Microtubule-associated protein 1B OS=Rattus norvegicus GN=Map1b PE=1 SV=2	0.183724	0.915151	0.735833	1.07423	144.653	424392	220948	170315	176336	257374	319482	359743	928653	547963	206655	207854	213851	297931	341061	318744	1.40243e+06	308541	394252	578568	363730	189626	202347	347022	639933	3.98023e+06	3.68988e+06	425387	191333	317212	398814	200068	287049	250163	461572	631185	258501	948716	507985	743466	1065	843.324
E41L1_RAT	RLPSSPASPSPKGTPEK	[8] Phospho (ST)|[10] Phospho (ST)|[14] Phospho (ST)	Band 4.1-like protein 1 OS=Rattus norvegicus GN=Epb41l1 PE=1 SV=1	0.184061	0.483402	0.735038	0.214268	46.9336	816501	488287	627408	582377	461838	277172	105847	371457	760871	630272	635678	622385	973582	332610	277906	353115	289740	506297	1.21904e+06	988883	1.01089e+06	929498	1.05194e+06	539115	363834	461800	961672	583731	985368	837866	616992	974718	652857	982561	179435	95042.3	536935	184247	707821	991	988.42
RTN1_RAT	SPPVAMETASTGVAAVPDALDHSSSPTLK	[25] Phospho (ST)	Reticulon-1 OS=Rattus norvegicus GN=Rtn1 PE=2 SV=1	0.187257	-0.302275	0.727561	-0.393828	79.1096	750869	1.08014e+06	539788	400960	930409	366643	1.22311e+06	81258.2	544939	603265	504356	654549	694556	599303	843752	162051	821351	635371	262527	307895	749673	612923	287212	289717	160021	193953	198428	1.02136e+06	269122	178723	757215	254564	834883	216284	1.62547e+06	641350	236749	1.2073e+06	515269	1084	972.794
ADDA_RAT	SRSPGTPAGEGSGSPPK	[1] Phospho (ST)|[6] Phospho (ST)	Alpha-adducin OS=Rattus norvegicus GN=Add1 PE=1 SV=2	0.189125	-0.167014	0.72325	-0.158148	50.9584	2.26372e+06	2.30785e+06	1.81387e+06	2.06016e+06	2.14444e+06	2.39446e+06	860534	4.59196e+06	2.79752e+06	2.17639e+06	2.50067e+06	2.27106e+06	2.61118e+06	2.17114e+06	1.30096e+06	2.41847e+06	1.57981e+06	2.25084e+06	3.24644e+06	2.94652e+06	2.63165e+06	2.45772e+06	390409	314801	972372	1.8051e+06	3.24939e+06	1.70611e+06	2.65763e+06	3.2677e+06	2.0146e+06	2.97752e+06	2.08076e+06	2.7264e+06	642615	362665	2.31488e+06	1.33042e+06	2.00478e+06	86	864.854
BSN_RAT	SHGPLLPTIEDSSEEEELREEEELLREQEK	[12] Phospho (ST)|[13] Phospho (ST)	Protein bassoon OS=Rattus norvegicus GN=Bsn PE=1 SV=3	0.190416	0.645421	0.720297	0.172899	112.818	421868	310305	767857	970259	555750	208392	423604	102919	87939.9	649430	846863	937791	1.1095e+06	615294	845696	196055	959189	588748	227931	244077	586766	784006	398537	1.03717e+06	2.12739e+06	1.56904e+06	314170	479285	493463	458074	577919	480840	571481	378622	877139	4.79931e+06	1.52257e+06	490547	920917	2705	928.415
SYN1_RAT	SQSLTNAFNLPEPAPPRPSLSQDEVK	[3] Phospho (ST)	Synapsin-1 OS=Rattus norvegicus GN=Syn1 PE=1 SV=3	0.196813	-0.467154	0.705947	-0.563554	60.2684	1.5596e+06	2.11133e+06	1.14342e+06	1.37888e+06	2.00968e+06	863552	2.56261e+06	107438	949802	1.04021e+06	880942	1.02156e+06	879718	1.0881e+06	1.1747e+06	290370	1.21841e+06	1.19296e+06	516397	602565	803550	728771	524419	516047	856231	627738	429997	1.24444e+06	533919	490309	1.10913e+06	496111	1.20609e+06	505205	2.5037e+06	1.38383e+06	565229	1.61583e+06	862976	894	968.139
EIF3B_RAT	AEEEGGSDGSAAEAEPR	[7] Phospho (ST)|[10] Phospho (ST)	Eukaryotic translation initiation factor 3 subunit B OS=Rattus norvegicus GN=Eif3b PE=1 SV=1	0.198049	-0.289708	0.703226	0.0513238	59.4515	337375	343914	292887	282924	255404	389170	252912	1.29561e+06	527252	323007	346697	343635	335328	388042	350453	563195	318004	408577	476351	426723	387648	323687	392620	480717	200709	356821	435776	308272	335047	382805	336576	304155	348035	349386	131226	85434.4	330641	292243	334244	929	911.315
PEA15_RAT	DIIRQPSEEEIIK	[7] Phospho (ST)	Astrocytic phosphoprotein PEA-15 OS=Rattus norvegicus GN=Pea15 PE=1 SV=1	0.203593	-0.191876	0.691237	-0.660051	84.4798	672588	256845	595717	705722	362975	479211	288810	732129	948768	436148	423009	442163	442692	222021	222063	370635	199259	458868	192881	158808	416336	402047	162940	187362	627695	245395	381676	311788	333479	331743	301868	276571	337189	320911	230233	1.69654e+06	779606	339397	401723	1337	825.41
NDRG2_RAT	SRTLSQSSESGTLPSGPPGHTMEVSC	[3] Phospho (ST)|[5] Phospho (ST)|[7] Phospho (ST)|[22] Oxidation (M)|[26] Carbamidomethyl (C)	Protein NDRG2 OS=Rattus norvegicus GN=Ndrg2 PE=1 SV=1	0.204681	0.709781	0.688923	0.648709	117.976	725897	1.02477e+06	590443	485371	819497	983816	1.4065e+06	5.7382e+06	1.98785e+06	1.03352e+06	1.01984e+06	673106	787798	1.62827e+06	1.51298e+06	2.8059e+06	1.82018e+06	1.47317e+06	2.54492e+06	1.20523e+06	733241	794041	1.18227e+06	1.93195e+06	9.7556e+06	1.04329e+07	1.22421e+06	778270	1.31604e+06	1.06144e+06	726034	1.2972e+06	738143	1.02864e+06	1.54644e+06	5.53592e+06	2.38759e+06	1.96911e+06	2.40946e+06	409	982.376
MAP2_RAT	DGSPDAPATPEK	[3] Phospho (ST)|[9] Phospho (ST)	Microtubule-associated protein 2 OS=Rattus norvegicus GN=Map2 PE=1 SV=3	0.20834	-0.207001	0.681227	0.261631	42.4349	877238	1.40759e+06	728130	749673	1.29071e+06	921289	672223	2.14258e+06	1.0179e+06	1.43127e+06	1.57306e+06	1.98449e+06	1.51058e+06	1.44648e+06	1.42046e+06	2.05234e+06	1.63585e+06	1.34482e+06	1.32442e+06	1.72201e+06	1.8488e+06	1.5044e+06	397863	496037	586184	1.10263e+06	1.18926e+06	1.58069e+06	1.06694e+06	1.22017e+06	1.83651e+06	1.13279e+06	1.88345e+06	1.08815e+06	583617	285873	1.03551e+06	1.41597e+06	1.16506e+06	96	672.742
NFH_RAT	KEEVKSPVEEVK	[6] Phospho (ST)	Neurofilament heavy polypeptide OS=Rattus norvegicus GN=Nefh PE=1 SV=4	0.210409	-2.15076	0.676936	-2.61778	128.046	7.91585e+06	2.67453e+06	5.55566e+06	6.13285e+06	2.27303e+06	1.41522e+06	381171	787713	3.85162e+06	165714	188016	888112	310655	40065.3	35677.6	293057	8742.44	1.93633e+06	1.03498e+06	255869	401547	346581	245173	59966.6	161128	162540	807027	592396	773274	706307	562508	793392	637731	733960	86323.5	26170.5	240331	93838.5	436052	658	740.869
SCG2_RAT	IETQTQEEVRDSK	[12] Phospho (ST)	Secretogranin-2 OS=Rattus norvegicus GN=Scg2 PE=2 SV=1	0.212846	-1.09494	0.671934	-0.922859	91.6344	549810	372642	313235	293002	236195	166002	65189.4	377573	873035	171008	176436	63322.1	50987.4	70302.3	8915.18	498995	3704.35	252374	266282	162624	159966	90683.6	93452.1	38294.8	17427.6	34917.9	168950	196288	188683	135872	209871	217226	153984	90598	13788.6	1367.8	65176.9	57548.6	118150	2572	821.87
NDRG2_RAT	TLSQSSESGTLPSGPPGHTMEVSC	[3] Phospho (ST)|[5] Phospho (ST)|[24] Carbamidomethyl (C)	Protein NDRG2 OS=Rattus norvegicus GN=Ndrg2 PE=1 SV=1	0.221298	-0.361464	0.655022	-0.324202	73.5045	1.66329e+06	1.59421e+06	1.3042e+06	1.28915e+06	1.37767e+06	2.06938e+06	3.08562e+06	7.66233e+06	2.524e+06	1.33739e+06	1.01636e+06	1.13826e+06	932529	1.83871e+06	2.24654e+06	3.92362e+06	2.33762e+06	2.19652e+06	1.41368e+06	1.55145e+06	1.18379e+06	1.14257e+06	1.43192e+06	2.74742e+06	1.57871e+06	1.24315e+06	1.30344e+06	1.58912e+06	1.39075e+06	978700	1.12019e+06	1.02385e+06	1.12431e+06	846539	3.11138e+06	5.18044e+06	1.73596e+06	2.49695e+06	1.70972e+06	523	1303.51
DPYL3_RAT	GGTPAGSTRGSPTRPNPPVR	[3] Phospho (ST)|[7] Phospho (ST)|[11] Phospho (ST)	Dihydropyrimidinase-related protein 3 OS=Rattus norvegicus GN=Dpysl3 PE=1 SV=2	0.224042	0.347317	0.64967	0.320827	44.9006	4.50248e+06	6.05291e+06	4.16221e+06	4.68493e+06	6.18474e+06	5.92429e+06	6.14925e+06	1.71853e+07	7.82699e+06	8.37041e+06	7.72688e+06	5.73411e+06	6.49642e+06	1.15151e+07	8.78517e+06	8.24611e+06	5.96735e+06	7.38321e+06	1.16232e+07	1.0232e+07	5.89249e+06	5.3421e+06	1.21468e+07	1.4874e+07	1.37586e+07	1.60939e+07	1.28451e+07	5.01544e+06	9.43241e+06	1.053e+07	5.14379e+06	1.07969e+07	5.9938e+06	1.23648e+07	3.64197e+06	2.70047e+06	1.47728e+07	4.6568e+06	9.39286e+06	17	734.647
GEPH_RAT	EVHDELEDLPSPPPPLSPPPTTSPHK	[11] Phospho (ST)|[17] Phospho (ST)	Gephyrin OS=Rattus norvegicus GN=Gphn PE=1 SV=3	0.224718	-0.177248	0.648363	-0.259014	38.6425	2.26946e+06	2.80979e+06	2.54384e+06	2.63801e+06	3.47171e+06	1.68554e+06	4.55889e+06	1.38248e+06	3.23321e+06	2.13199e+06	1.84346e+06	1.69961e+06	1.78321e+06	2.10793e+06	2.26443e+06	1.51817e+06	2.24917e+06	2.36417e+06	1.64644e+06	1.93284e+06	1.91093e+06	1.59376e+06	1.84237e+06	1.79536e+06	3.0325e+06	2.54983e+06	1.30372e+06	2.06277e+06	1.68542e+06	1.13555e+06	1.77551e+06	1.78089e+06	2.20053e+06	1.24955e+06	3.42653e+06	4.44094e+06	1.6347e+06	2.81678e+06	2.09085e+06	572	991.783
NDRG2_RAT	SRTLSQSSESGTLPSGPPGHTMEVSC	[3] Phospho (ST)|[5] Phospho (ST)|[26] Carbamidomethyl (C)	Protein NDRG2 OS=Rattus norvegicus GN=Ndrg2 PE=1 SV=1	0.230691	0.0348338	0.63697	-0.20747	106.444	626570	816161	539726	567725	727866	849461	1.48201e+06	6.84863e+06	2.0177e+06	1.14903e+06	972803	542996	605552	1.51008e+06	1.13983e+06	2.88132e+06	1.06837e+06	1.43211e+06	1.96677e+06	1.30457e+06	935086	943542	1.15053e+06	1.71702e+06	1.81289e+06	1.64253e+06	1.53824e+06	889031	1.08973e+06	1.43469e+06	791593	1.02609e+06	705101	1.15995e+06	1.47683e+06	3.86368e+06	2.33623e+06	1.55801e+06	1.46711e+06	641	950.388
DYN1_RAT	GPAPGPPPAGSALGGAPPVPSRPGASPDPFGPPPQVPSRPNR	[26] Phospho (ST)	Dynamin-1 OS=Rattus norvegicus GN=Dnm1 PE=1 SV=2	0.234352	-0.575883	0.630131	-0.472395	92.0772	1.76988e+06	2.12494e+06	1.42559e+06	1.59003e+06	2.18169e+06	1.23179e+06	3.16133e+06	92715	118489	1.43669e+06	1.10923e+06	1.05693e+06	1.29325e+06	1.47567e+06	1.74766e+06	97172.3	1.7265e+06	1.39056e+06	408501	491315	1.35677e+06	1.01282e+06	439957	437994	492687	410745	339864	1.87206e+06	363740	283208	1.42495e+06	401319	1.69053e+06	240634	3.47597e+06	875855	299252	2.33971e+06	932894	1340	1010.26
PLCB1_RAT	VNLKSPSSEEVQGENAGR	[7] Phospho (ST)|[8] Phospho (ST)	1-phosphatidylinositol-4,5-bisphosphate phosphodiesterase beta-1 OS=Rattus norvegicus GN=Plcb1 PE=1 SV=1	0.234663	0.298296	0.629556	0.0270406	41.9822	758849	685065	607874	562955	560756	388398	218479	623016	1.13154e+06	639035	557013	518521	766736	278434	275594	457936	294609	548518	1.42142e+06	836142	803681	703965	758281	547428	590426	521794	950212	542806	758090	827329	565153	818165	548195	989752	280522	158231	606942	261623	674508	653	1030.94
TAU_RAT	SGYSSPGSPGTPGSR	[4] Phospho (ST)|[5] Phospho (ST)|[8] Phospho (ST)	Microtubule-associated protein tau OS=Rattus norvegicus GN=Mapt PE=1 SV=3	0.234784	0.265116	0.629331	0.516277	36.3734	926416	1.30059e+06	992006	891867	1.02918e+06	1.34416e+06	1.02777e+06	2.58051e+06	1.48144e+06	1.67448e+06	1.48156e+06	1.19336e+06	1.61717e+06	1.74942e+06	1.47148e+06	2.32707e+06	1.23006e+06	1.4305e+06	2.68458e+06	2.14661e+06	1.75386e+06	1.70061e+06	2.33578e+06	2.64398e+06	1.94668e+06	2.65351e+06	2.20907e+06	1.17647e+06	1.49997e+06	1.79857e+06	1.18552e+06	1.38568e+06	1.16825e+06	1.67334e+06	556985	644480	2.01612e+06	1.20156e+06	1.71908e+06	240	817.271
MK01_RAT	VADPDHDHTGFLTEYVATR	[13] Phospho (ST)|[15] Phospho (Y)	Mitogen-activated protein kinase 1 OS=Rattus norvegicus GN=Mapk1 PE=1 SV=3	0.237412	0.246375	0.624498	-0.111176	45.2659	325297	265945	413633	392715	228023	488880	642591	508679	554208	304000	222204	315027	205513	407053	499133	851673	460168	416750	399254	392233	303399	245156	421858	441262	828836	723250	438232	347729	298253	432848	363247	344587	259092	459191	684967	1.11004e+06	680417	713301	494358	2825	768.652
HAP28_RAT	SLDSDESEDEDDDYQQK	[4] Phospho (ST)|[7] Phospho (ST)	28 kDa heat- and acid-stable phosphoprotein OS=Rattus norvegicus GN=Pdap1 PE=1 SV=1	0.241536	-0.381542	0.617018	-0.0125613	82.438	1.96535e+06	2.14697e+06	1.4216e+06	1.24615e+06	1.50661e+06	2.67027e+06	1.90848e+06	9.87618e+06	2.63465e+06	1.8225e+06	1.80409e+06	1.61706e+06	1.19207e+06	2.02643e+06	1.81565e+06	3.28799e+06	2.19416e+06	2.41978e+06	2.38682e+06	2.68868e+06	1.69254e+06	1.44087e+06	2.30542e+06	3.36747e+06	2.09589e+06	1.94833e+06	1.85462e+06	1.51982e+06	1.72414e+06	1.80418e+06	1.58723e+06	1.27152e+06	1.36528e+06	1.64777e+06	1.17463e+06	1.09277e+06	2.51512e+06	1.66614e+06	1.85746e+06	265	1089.35
IPP2_RAT	EQESSGEEDNDLSPEER	[4] Phospho (ST)|[5] Phospho (ST)	Protein phosphatase inhibitor 2 OS=Rattus norvegicus GN=Ppp1r2 PE=2 SV=2	0.243786	-0.212957	0.612992	0.104877	42.5572	1.84459e+06	2.76176e+06	1.62857e+06	1.36296e+06	2.09982e+06	3.01333e+06	2.54095e+06	4.8605e+06	2.43579e+06	1.44109e+06	1.51815e+06	1.45384e+06	1.13515e+06	1.62615e+06	1.72953e+06	2.96411e+06	1.94612e+06	2.13897e+06	2.78862e+06	2.22985e+06	1.28893e+06	1.1897e+06	2.05458e+06	2.90766e+06	3.57177e+06	3.15266e+06	1.56745e+06	1.39408e+06	1.75605e+06	1.52138e+06	1.40342e+06	1.43537e+06	1.2441e+06	1.396e+06	1.4004e+06	1.10656e+06	1.94791e+06	1.55208e+06	1.84543e+06	291	1055.36
SYN2_RAT	TPALSPQRPLTTQQPQSGTLK	[1] Phospho (ST)|[5] Phospho (ST)	Synapsin-2 OS=Rattus norvegicus GN=Syn2 PE=1 SV=1	0.257766	-0.270701	0.588774	-0.15259	67.0407	3.06437e+06	4.5513e+06	2.78829e+06	2.86424e+06	4.40894e+06	4.52691e+06	5.43054e+06	1.71905e+07	5.56601e+06	4.16909e+06	4.40421e+06	2.83937e+06	3.36191e+06	5.52994e+06	4.27245e+06	4.06072e+06	4.43883e+06	4.90986e+06	3.17918e+06	4.08083e+06	3.25852e+06	3.49764e+06	3.84111e+06	5.90276e+06	4.59596e+06	5.61495e+06	2.06965e+06	3.80292e+06	2.65831e+06	1.96309e+06	3.74878e+06	2.82513e+06	3.76438e+06	2.11494e+06	5.89553e+06	8.70452e+06	3.22992e+06	6.64916e+06	4.06986e+06	54	803.725
MAP1A_RAT	ELALSSPEDLTQDFEELK	[5] Phospho (ST)|[6] Phospho (ST)	Microtubule-associated protein 1A OS=Rattus norvegicus GN=Map1a PE=1 SV=1	0.264308	-0.0392076	0.57789	0.1183	52.0958	2.46922e+07	2.30503e+07	3.35691e+07	3.28423e+07	3.64521e+07	1.30905e+07	3.4235e+07	238736	2.56568e+06	2.54609e+07	3.38906e+07	4.01566e+07	2.77924e+07	2.40596e+07	3.03605e+07	1.32775e+06	3.67551e+07	2.47376e+07	1.23986e+07	2.4823e+07	2.21449e+07	2.9727e+07	3.14091e+07	3.08928e+07	2.09929e+07	1.61187e+07	1.45984e+07	2.90239e+07	2.02987e+07	1.93876e+07	3.36551e+07	1.7691e+07	3.02872e+07	1.91375e+07	3.60182e+07	3.77704e+07	1.36338e+07	2.14791e+07	2.40744e+07	6	1112.47
SRCN1_RAT	RGSDELTVPR	[3] Phospho (ST)	SRC kinase signaling inhibitor 1 OS=Rattus norvegicus GN=Srcin1 PE=1 SV=1	0.265161	-0.330208	0.576491	0.362272	57.0884	115497	274257	261172	195755	315477	210497	305888	171171	14654.9	328619	318169	361397	529253	336178	280447	355227	310451	275536	29867.9	179309	325864	317363	145283	227417	217110	224565	74607.3	309266	61152.4	87457.8	303915	25144.5	390876	179559	438970	210210	221768	413640	219167	1222	605.285
RGS7_RAT	SHSPTHTPTPETKPPTEDELHR	[3] Phospho (ST)	Regulator of G-protein signaling 7 OS=Rattus norvegicus GN=Rgs7 PE=2 SV=2	0.266861	0.195419	0.573715	-0.110858	140.732	632252	1.45611e+06	950763	1.29651e+06	2.16938e+06	5.40146e+06	5.25774e+06	4.6779e+06	54899	1.57735e+06	1.84694e+06	2.15567e+06	2.68542e+06	2.49738e+06	2.37914e+06	2.902e+06	2.7189e+06	2.39175e+06	83274.8	1.21526e+06	853171	827201	1.08357e+06	2.812e+06	8.00571e+06	5.83598e+06	129840	1.40582e+06	86763.9	127936	1.73091e+06	171151	1.91714e+06	233427	4.53705e+06	1.62157e+07	4.66854e+06	2.83348e+06	2.73869e+06	691	515.639
ADDA_RAT	SRSPGTPAGEGSGSPPK	[3] Phospho (ST)|[6] Phospho (ST)	Alpha-adducin OS=Rattus norvegicus GN=Add1 PE=1 SV=2	0.274683	-0.174487	0.561168	0.111537	52.22	720864	683213	632757	726178	686616	1.06816e+06	462071	2.54044e+06	604103	699311	804832	709642	916432	1.34948e+06	981583	1.59036e+06	1.02879e+06	953225	1.00541e+06	1.10381e+06	1.61723e+06	924331	120275	165471	506667	1.41985e+06	899696	585963	1.01743e+06	1.0431e+06	661152	1.01393e+06	725330	928175	356891	215572	1.59789e+06	984572	844637	115	576.905
EPN1_RAT	TALPTSGSSTGELELLAGEVPAR	[8] Phospho (ST)|[9] Phospho (ST)	Epsin-1 OS=Rattus norvegicus GN=Epn1 PE=1 SV=1	0.276495	0.129248	0.558312	0.0963413	40.1907	959364	853790	898679	932470	890320	481446	1.19865e+06	39489.1	470369	874705	936413	945789	869541	937844	852847	117019	873471	772483	420396	860378	969594	942501	970286	1.16896e+06	971013	769350	509865	925189	564776	600309	1.05902e+06	580663	932452	504413	1.44995e+06	1.30425e+06	472802	921474	844882	1171	1208.56
NFL_RAT	EKEEGEEEEGAEEEEAAKDESEDAKEEEGGEGEEEDTK	[21] Phospho (ST)	Neurofilament light polypeptide OS=Rattus norvegicus GN=Nefl PE=1 SV=3	0.276741	-0.597553	0.557927	-1.10458	98.8468	1.11286e+06	801629	1.41792e+06	1.07106e+06	928143	2.79781e+06	2.57759e+06	1.92713e+06	428646	607566	526022	489045	316902	295272	297540	1.89615e+06	74701.6	1.03329e+06	472712	457465	368045	300644	422053	620987	806513	217055	814978	536197	476159	788283	364886	588813	426980	893144	852326	3.42002e+06	549367	280892	682876	1524	1074.42
HS90B_RAT	EISDDEAEEEKGEKEEEDKEDEEKPK	[3] Phospho (ST)	Heat shock protein HSP 90-beta OS=Rattus norvegicus GN=Hsp90ab1 PE=1 SV=4	0.277309	0.226155	0.557036	-0.553395	73.7777	1.55289e+07	1.09223e+07	1.05135e+07	8.2726e+06	6.8851e+06	4.76044e+06	2.4746e+06	3.09133e+06	1.87046e+07	6.42969e+06	7.08864e+06	4.69241e+06	4.79496e+06	2.69794e+06	1.97227e+06	2.11428e+06	1.78404e+06	6.63103e+06	1.8095e+07	8.00839e+06	7.44592e+06	7.08912e+06	7.43081e+06	2.83806e+06	4.18823e+06	4.86913e+06	1.32148e+07	6.61909e+06	1.35807e+07	1.22856e+07	6.67025e+06	1.09468e+07	4.41171e+06	1.19511e+07	1.69574e+06	2.99097e+06	6.88328e+06	3.91347e+06	7.75641e+06	478	1058.44
SV2A_RAT	GGLSDGEGPPGGR	[4] Phospho (ST)	Synaptic vesicle glycoprotein 2A OS=Rattus norvegicus GN=Sv2a PE=1 SV=2	0.278319	-0.470813	0.555457	0.287021	53.6115	20213.5	387780	174328	226347	239172	184253	296569	439206	45068	235834	250996	282025	321324	293730	285814	664583	252522	270574	87052.4	184971	311711	306419	219242	211087	85881.9	103931	128670	300681	249433	120419	313019	143295	334264	113594	279130	31398.1	126420	254080	195235	594	618.257
PLCB1_RAT	VNLKSPSSEEVQGENAGR	[5] Phospho (ST)|[8] Phospho (ST)	1-phosphatidylinositol-4,5-bisphosphate phosphodiesterase beta-1 OS=Rattus norvegicus GN=Plcb1 PE=1 SV=1	0.282106	0.271147	0.549587	0.272011	55.2779	471431	413419	364736	415394	358033	593763	408738	1.55231e+06	627334	356089	339931	333035	539304	516433	541492	967538	477981	545704	916246	462018	565069	468452	462654	807816	1.45764e+06	1.54444e+06	659870	310566	537917	622287	283018	588410	344065	731000	543108	327516	1.14012e+06	398527	658537	477	687.628
ADDA_RAT	SPPDQSAVPNTPPSTPVK	[11] Phospho (ST)|[14] Phospho (ST)|[15] Phospho (ST)	Alpha-adducin OS=Rattus norvegicus GN=Add1 PE=1 SV=2	0.28798	-0.269647	0.540637	0.43162	49.8601	608442	263840	488599	412408	199092	965933	187106	642646	449850	473459	459006	695090	373544	536045	1.01838e+06	484111	1.16435e+06	554230	291476	633209	388241	379126	575808	970228	500156	492964	303858	579418	225181	269015	565659	180936	544319	282482	696547	130809	402740	782746	459746	1693	1029.91
RTN4_RAT	RGSGSVDETLFALPAASEPVIPSSAEK	[3] Phospho (ST)	Reticulon-4 OS=Rattus norvegicus GN=Rtn4 PE=1 SV=1	0.29599	0.229268	0.528723	-0.519275	62.1486	515787	178237	667722	804485	186862	292529	199824	38453.8	320720	226898	253505	475592	492295	225401	347435	37535	403409	333335	95105	199442	499945	504509	255735	278704	228003	155795	174713	517103	378270	265720	612125	423045	539712	224196	831453	890546	213535	527306	390748	1902	932.454
ADDA_RAT	EKSPPDQSAVPNTPPSTPVK	[3] Phospho (ST)|[13] Phospho (ST)|[16] Phospho (ST)	Alpha-adducin OS=Rattus norvegicus GN=Add1 PE=1 SV=2	0.298618	0.20059	0.524883	0.363855	51.0523	1.14102e+06	1.39196e+06	995942	963441	1.13513e+06	2.1969e+06	1.5249e+06	4.70848e+06	1.74106e+06	1.50654e+06	1.43701e+06	1.14938e+06	1.20533e+06	2.06422e+06	2.09687e+06	2.48434e+06	1.87067e+06	1.74195e+06	2.88335e+06	1.9428e+06	1.43819e+06	1.16768e+06	1.83921e+06	3.31744e+06	4.1494e+06	3.92863e+06	1.69543e+06	1.14885e+06	1.89875e+06	1.59002e+06	1.08583e+06	1.86969e+06	1.20836e+06	1.69519e+06	1.87211e+06	1.13224e+06	2.64746e+06	1.5253e+06	2.0018e+06	185	772.659
E41L1_RAT	RLPSSPASPSPKGTPEK	[10] Phospho (ST)|[14] Phospho (ST)	Band 4.1-like protein 1 OS=Rattus norvegicus GN=Epb41l1 PE=1 SV=1	0.304549	0.400748	0.516343	-0.0859577	54.4179	1.15434e+06	781119	844878	881284	723910	304513	104926	934621	1.33213e+06	705752	734233	643508	1.17918e+06	294109	195781	484722	203492	676618	1.59321e+06	975080	1.22308e+06	1.07562e+06	1.07901e+06	382786	584882	917532	1.22405e+06	696639	1.10237e+06	1.19306e+06	713968	1.17306e+06	805358	1.47844e+06	145850	116543	1.24851e+06	136249	893265	732	948.436
SCG1_RAT	NHPDSELESTANRHSEETEEER	[15] Phospho (ST)	Secretogranin-1 OS=Rattus norvegicus GN=Chgb PE=1 SV=2	0.310326	0.691037	0.508182	-1.38449	118.78	1.01894e+06	392071	463009	678633	241993	1.01357e+06	94982.3	515239	2.00494e+06	65326.3	108832	107538	172068	114703	60916.3	241598	47856	431895	1.58006e+06	112991	658936	608120	340580	177231	231672	180514	1.73116e+06	162642	1.78369e+06	1.62288e+06	164185	2.04881e+06	71606.7	1.93894e+06	91383.6	93859.6	261244	84876.6	697269	1332	669.777
ARM10_RAT	SAEDLTEGSYDAILSAEQLEK	[1] Phospho (ST)	Armadillo repeat-containing protein 10 OS=Rattus norvegicus GN=Armc10 PE=2 SV=1	0.311429	0.0606354	0.506641	-0.292267	45.8917	965830	663811	864033	880500	642657	413010	670739	24687	249947	584746	595830	575219	525907	511440	469630	107186	563117	547546	322555	437114	582316	519013	526969	485688	624957	518976	357988	661289	490805	523084	714600	451142	629070	456325	957448	1.11943e+06	420250	621974	571050	1359	1175.02
NFH_RAT	SPAEAKSPVEVKSPEK	[7] Phospho (ST)|[13] Phospho (ST)	Neurofilament heavy polypeptide OS=Rattus norvegicus GN=Nefh PE=1 SV=4	0.316373	-0.488576	0.4998	-1.31316	98.2566	1.21587e+06	415244	915570	995688	385728	242274	43433	122885	699768	217542	242312	324349	189577	45602	79869.9	110192	61143.5	371003	389855	247341	202887	183364	218608	65017.2	50671.8	92748	704315	187978	594505	561923	205002	623828	163060	582611	10041.9	13559.4	173797	17373	264424	2078	921.912
NFH_RAT	SPAEAKSPAEAKSPAEAKSPAEVK	[1] Phospho (ST)|[7] Phospho (ST)|[13] Phospho (ST)|[19] Phospho (ST)	Neurofilament heavy polypeptide OS=Rattus norvegicus GN=Nefh PE=1 SV=4	0.318	0.813468	0.497573	-0.500025	177.399	23705.8	21705.2	31909.9	29777.6	28065.8	101644	23270	353234	170522	14943.5	18159.6	35898.9	17568.9	29709.7	95561.2	762284	53249.4	106542	166304	65713.5	12063.5	18661.8	71916.7	179789	127561	275866	613496	15026.8	184937	497337	14209.1	165887	18197.8	478975	6736.62	31373.2	789102	11641.5	187240	2726	900.706
CAPS1_RAT	AGGGRPSSPSPSVVSEK	[8] Phospho (ST)|[12] Phospho (ST)|[15] Phospho (ST)	Calcium-dependent secretion activator 1 OS=Rattus norvegicus GN=Cadps PE=1 SV=1	0.320243	0.289303	0.49452	0.392077	42.581	491920	472602	497617	505000	383461	568242	237878	921938	740099	736143	685413	544393	495041	625879	454805	354203	411605	536838	1.05459e+06	893455	479893	476889	906780	866047	914429	1.22305e+06	849143	436114	734155	678729	455650	736912	458351	643642	198584	220972	596302	297160	656042	535	919.86
AKA12_RAT	SPESPSSPVSSETTSSFK	[4] Phospho (ST)|[6] Phospho (ST)	A-kinase anchor protein 12 OS=Rattus norvegicus GN=Akap12 PE=1 SV=1	0.321002	-0.474554	0.493493	-0.150995	72.8159	76812.2	628743	459388	418467	430157	709603	479160	1.944e+06	850067	431357	421082	304610	245636	518996	366300	1.08709e+06	457051	578148	491138	484763	262321	259087	451182	647156	463538	494911	370589	351430	353391	335705	353751	257881	327291	301642	342593	685807	531265	556298	416087	1210	1000.89
RTN4_RAT	ESETFSDSSPIEIIDEFPTFVSAK	[6] Phospho (ST)|[8] Phospho (ST)	Reticulon-4 OS=Rattus norvegicus GN=Rtn4 PE=1 SV=1	0.322321	0.105983	0.491711	0.249864	62.421	3.18167e+06	3.80621e+06	4.88697e+06	3.85818e+06	4.3118e+06	364329	1.85521e+06	292007	378444	4.98302e+06	5.89307e+06	3.86916e+06	4.62764e+06	2.11312e+06	1.92947e+06	558988	2.56968e+06	2.91053e+06	2.0576e+06	4.20951e+06	4.5595e+06	5.6701e+06	6.55952e+06	1.54074e+06	1.01831e+06	1.13832e+06	2.58199e+06	5.29822e+06	2.90678e+06	3.05404e+06	5.38596e+06	2.68441e+06	4.1151e+06	2.35289e+06	2.20453e+06	2.56856e+06	943756	1.79795e+06	3.13239e+06	191	945.738
MAP2_RAT	VTDGITKSPEK	[6] Phospho (ST)	Microtubule-associated protein 2 OS=Rattus norvegicus GN=Map2 PE=1 SV=3	0.328794	-0.355213	0.483076	-1.08203	80.6614	937761	1.51465e+06	1.81597e+06	1.47796e+06	1.43031e+06	639408	109581	364105	1.18058e+06	267399	431994	476871	743783	174022	134389	242747	125415	709821	1.25726e+06	147478	930131	746014	239981	66037.8	52193.3	94904.7	1.19418e+06	649037	746763	1.06576e+06	684912	994905	696400	961002	68119.9	86220.8	318897	97904.1	554905	2972	627.779
ADDB_RAT	DAATEEPGSPVKSTPASPVQSPTR	[9] Phospho (ST)|[13] Phospho (ST)|[14] Phospho (ST)|[17] Phospho (ST)	Beta-adducin OS=Rattus norvegicus GN=Add2 PE=2 SV=4	0.330454	0.207992	0.480888	0.29875	45.8306	5.04873e+06	5.22579e+06	4.55101e+06	3.82192e+06	3.73728e+06	9.71303e+06	5.78995e+06	1.55728e+07	6.81077e+06	5.34309e+06	5.13631e+06	3.95849e+06	4.2723e+06	7.00498e+06	6.73557e+06	8.22523e+06	6.5078e+06	6.32089e+06	1.11505e+07	7.24456e+06	5.59289e+06	4.50042e+06	6.66644e+06	1.14592e+07	1.51789e+07	1.36537e+07	6.70607e+06	4.24931e+06	7.5402e+06	6.369e+06	4.15875e+06	5.83537e+06	3.9815e+06	6.50285e+06	5.50189e+06	3.90755e+06	1.08507e+07	4.9727e+06	7.30112e+06	67	910.357
IPP2_RAT	IDEPDTPYHNMIGDDEDVCSDSEGNEVMTPEILAK	[19] Carbamidomethyl (C)|[20] Phospho (ST)|[22] Phospho (ST)	Protein phosphatase inhibitor 2 OS=Rattus norvegicus GN=Ppp1r2 PE=2 SV=2	0.336562	0.0885975	0.472935	-0.261457	41.692	720002	716795	713945	892467	770397	359400	1.11989e+06	47087.6	414546	587225	699573	642355	601397	630307	701227	151374	747920	618583	551201	639059	567344	576879	721914	600583	469004	311464	606886	605058	441487	708135	661638	701933	645806	647089	942806	1.58315e+06	606867	566933	657762	2187	1365.88
S2546_RAT	SPSYGVPSAPPTLEGPAEEPFPGGGDGPRPGR	[3] Phospho (ST)	Solute carrier family 25 member 46 OS=Rattus norvegicus GN=Slc25a46 PE=2 SV=2	0.347049	-0.140508	0.459609	-0.389134	51.7629	1.33381e+06	1.10414e+06	1.21075e+06	1.33885e+06	1.11086e+06	1.73606e+06	1.71373e+06	489777	828743	984482	854349	734328	773107	1.07783e+06	1.10153e+06	392701	1.06935e+06	1.05026e+06	703456	635509	788703	693962	593128	727627	1.30064e+06	1.14494e+06	664565	1.06884e+06	600375	516169	816592	621321	968351	616907	2.25952e+06	2.17006e+06	807850	1.35735e+06	952793	910	1071.49
PHIPL_RAT	LDHALSSPSSPCEEIK	[7] Phospho (ST)|[10] Phospho (ST)|[12] Carbamidomethyl (C)	Phytanoyl-CoA hydroxylase-interacting protein-like OS=Rattus norvegicus GN=Phyhipl PE=2 SV=2	0.349814	-0.245015	0.456162	-0.118764	61.5362	1.23202e+06	1.13097e+06	1.05663e+06	906162	903135	1.22116e+06	860505	4.24919e+06	2.04362e+06	1.11095e+06	1.02543e+06	924130	893432	1.12406e+06	980461	1.61359e+06	1.13255e+06	1.31812e+06	1.27639e+06	1.27647e+06	1.01155e+06	984477	1.10845e+06	1.38748e+06	1.32504e+06	1.23814e+06	972783	995031	994752	804817	886284	835111	844925	890637	927755	2.047e+06	1.17443e+06	1.26321e+06	1.11224e+06	480	965.388
OXR1_RAT	VVSSTSEEEEAFTEK	[5] Phospho (ST)|[6] Phospho (ST)	Oxidation resistance protein 1 OS=Rattus norvegicus GN=Oxr1 PE=1 SV=3	0.352593	-0.192716	0.452726	0.0648349	44.1458	109772	210732	121229	129215	153490	193189	198471	453149	216393	137898	128991	166075	123684	129278	191000	199067	247904	182914	145772	175782	174093	140828	206147	207327	238499	186269	144377	139460	123662	158984	130457	152929	115087	119246	135089	196310	139795	170724	160042	2458	916.352
ADDB_RAT	STPASPVQSPTR	[5] Phospho (ST)|[9] Phospho (ST)	Beta-adducin OS=Rattus norvegicus GN=Add2 PE=2 SV=4	0.366614	-0.297805	0.435791	0.730114	85.1695	536909	450879	437672	444705	442689	525432	371048	1.21068e+06	745669	481225	449709	624969	1.38291e+06	533305	577436	2.94261e+06	446483	741431	613762	797537	1.37091e+06	1.29928e+06	745006	706830	273944	525068	396376	754466	415460	348956	837292	407157	833437	340979	359133	118202	314668	604460	603146	266	694.287
MAP1B_RAT	SLMSSPEDLTK	[4] Phospho (ST)|[5] Phospho (ST)	Microtubule-associated protein 1B OS=Rattus norvegicus GN=Map1b PE=1 SV=2	0.370053	-0.156486	0.431736	-0.0993155	37.5068	2.69308e+06	2.79924e+06	2.27408e+06	2.24738e+06	2.56809e+06	1.36654e+06	2.8434e+06	5.6317e+06	4.26105e+06	2.48117e+06	2.19884e+06	2.20768e+06	2.14681e+06	2.82605e+06	2.87402e+06	5.05284e+06	2.92623e+06	2.90578e+06	3.24422e+06	3.44526e+06	2.53163e+06	2.24446e+06	2.84008e+06	3.07344e+06	1.07234e+06	1.03708e+06	2.78024e+06	2.56187e+06	2.55507e+06	2.2741e+06	1.8156e+06	2.38425e+06	2.0604e+06	2.70338e+06	2.67148e+06	4.44932e+06	3.32774e+06	3.06972e+06	2.60708e+06	32	684.265
MARCS_RAT	GEAAAERPGEAAVASSPSK	[15] Phospho (ST)|[16] Phospho (ST)	Myristoylated alanine-rich C-kinase substrate OS=Rattus norvegicus GN=Marcks PE=1 SV=2	0.371305	-0.155681	0.43027	0.173803	35.3402	155050	301438	338372	494758	231210	304960	161588	407313	584054	310935	283764	416212	349602	279590	418519	503023	219601	338823	400664	429731	386813	371586	337133	342486	172861	251517	380347	358908	337084	278349	376723	335423	397031	296067	169320	31109.1	214647	215483	304164	884	972.908
MAP1B_RAT	AETEEAEEPEEDGEDNVSGSASKHSPTEDEEIAK	[18] Phospho (ST)|[25] Phospho (ST)	Microtubule-associated protein 1B OS=Rattus norvegicus GN=Map1b PE=1 SV=2	0.37275	-0.262762	0.428583	-0.0399321	54.8108	1.67673e+06	1.79917e+06	1.20268e+06	1.19397e+06	1.36414e+06	2.84584e+06	1.29685e+06	5.04939e+06	3.39822e+06	1.64285e+06	1.41139e+06	982869	1.39737e+06	1.84351e+06	1.5457e+06	3.63468e+06	1.67294e+06	1.99755e+06	1.98566e+06	1.81047e+06	1.41211e+06	1.31512e+06	1.56682e+06	2.73444e+06	1.98215e+06	1.69001e+06	1.87693e+06	1.29289e+06	1.58981e+06	1.64542e+06	1.3321e+06	1.54614e+06	1.19484e+06	1.84022e+06	1.78707e+06	691542	2.31233e+06	1.69263e+06	1.66494e+06	877	1269.16
MAP6_RAT	GPQLPTVSPSPPVMIPTVPHAEYIEGSP	[27] Phospho (ST)	Microtubule-associated protein 6 OS=Rattus norvegicus GN=Map6 PE=1 SV=1	0.380877	-0.334875	0.419215	-0.255241	90.0176	779934	1.49363e+06	1.0078e+06	1.37675e+06	1.65391e+06	418810	1.87784e+06	40412.8	762558	1.21765e+06	1.44392e+06	1.77565e+06	1.09532e+06	1.36965e+06	1.62585e+06	71855.8	1.84525e+06	1.16805e+06	176486	520018	1.00749e+06	1.09734e+06	618735	692889	199537	195924	265902	1.81192e+06	452443	381688	2.11868e+06	470900	1.91624e+06	274020	3.1101e+06	895471	270044	2.04595e+06	926089	360	993.153
DKC1_RAT	KRDSDSDADEATPTTTPR	[4] Phospho (ST)|[6] Phospho (ST)	H/ACA ribonucleoprotein complex subunit 4 OS=Rattus norvegicus GN=Dkc1 PE=1 SV=4	0.3842	0.224266	0.415442	0.227294	42.4185	217315	243121	222081	265241	270527	380348	392657	410101	304574	233090	216533	237762	257812	395693	375168	645484	255655	313127	486537	322333	244701	253905	336612	550480	408034	738646	489299	211199	350094	441346	228516	386439	247421	444106	197212	113820	594832	270266	365790	1618	708.283
RTN1_RAT	DKDSEVSTKPEGVHAPNQPSPVEGK	[20] Phospho (ST)	Reticulon-1 OS=Rattus norvegicus GN=Rtn1 PE=2 SV=1	0.387153	0.13081	0.412117	-0.143155	68.5438	1.76969e+06	744278	1.42312e+06	1.87746e+06	664671	2.86076e+06	742849	4.76235e+06	1.74336e+06	1.07315e+06	987201	494258	2.43557e+06	1.55887e+06	828702	1.39471e+06	827231	1.54048e+06	1.41767e+06	1.04005e+06	2.37924e+06	1.71633e+06	1.00782e+06	2.02231e+06	2.78999e+06	2.49069e+06	1.79017e+06	589227	2.04026e+06	1.70311e+06	568711	2.26858e+06	681110	2.31833e+06	1.38144e+06	1.29596e+06	3.11342e+06	1.11936e+06	1.68669e+06	615	678.819
DCLK1_RAT	ISQHGGSSTSLSSTK	[7] Phospho (ST)|[8] Phospho (ST)	Serine/threonine-protein kinase DCLK1 OS=Rattus norvegicus GN=Dclk1 PE=2 SV=1	0.399392	-0.103995	0.398601	0.218111	36.6315	1.01101e+06	881939	709118	726758	795422	918819	664854	2.26542e+06	1.19667e+06	909894	942362	1.08189e+06	1.38706e+06	1.08898e+06	996972	882384	805146	1.01557e+06	1.44971e+06	1.02296e+06	1.73138e+06	1.29572e+06	703312	993634	575970	1.12401e+06	1.06677e+06	775158	1.04821e+06	932207	908923	1.16382e+06	953068	868248	367461	208082	1.00156e+06	708603	944940	281	818.834
NUCKS_RAT	EKTPSPKEEDEEAESPPEK	[3] Phospho (ST)|[5] Phospho (ST)	Nuclear ubiquitous casein and cyclin-dependent kinases substrate OS=Rattus norvegicus GN=Nucks1 PE=1 SV=1	0.401545	-0.160209	0.396266	0.0517849	46.9915	898234	953682	835483	873027	859594	1.69323e+06	1.13121e+06	2.53932e+06	1.17277e+06	730191	764473	677108	726767	1.20391e+06	1.21683e+06	2.21406e+06	822092	1.136e+06	1.16262e+06	770147	710208	682148	900448	1.51669e+06	1.40404e+06	1.99168e+06	1.4015e+06	719379	999304	1.10238e+06	748350	1.01038e+06	710669	1.10964e+06	636778	272692	1.73832e+06	744631	1.0166e+06	366	772.646
NFM_RAT	SPVPKSPVEEVKPKPEAK	[1] Phospho (ST)|[6] Phospho (ST)	Neurofilament medium polypeptide OS=Rattus norvegicus GN=Nefm PE=1 SV=4	0.411624	-0.0232291	0.385499	-0.641645	76.452	2.10516e+06	1.07812e+06	1.57853e+06	1.93093e+06	1.01915e+06	1.89322e+06	725624	1.88475e+06	1.18669e+06	543701	473249	765895	407633	611486	920703	1.25661e+06	886341	1.1334e+06	1.39986e+06	838471	379317	289115	728479	1.04257e+06	1.52206e+06	1.5758e+06	2.19574e+06	319109	1.07766e+06	2.02653e+06	275062	1.18868e+06	337050	2.87045e+06	427555	413122	2.96849e+06	430822	1.1153e+06	820	702.682
NFH_RAT	SPAEAKSPAEAKSPAEAK	[7] Phospho (ST)|[13] Phospho (ST)	Neurofilament heavy polypeptide OS=Rattus norvegicus GN=Nefh PE=1 SV=4	0.413429	0.0243699	0.383599	-0.841035	116.309	174631	75670.1	201949	196179	95445	530805	111784	664195	247548	51283.7	63496.7	116083	68216.6	144214	232177	660378	211987	226238	191557	98411.1	85232	62062.1	48568	61478.1	138731	287031	554030	30108.8	273591	641127	41206.5	281892	49833.3	587925	26022.5	75358.3	1.01079e+06	56879.7	230092	1181	643.618
TAU_RAT	TDHGAEIVYKSPVVSGDTSPR	[11] Phospho (ST)|[18] Phospho (ST)	Microtubule-associated protein tau OS=Rattus norvegicus GN=Mapt PE=1 SV=3	0.415594	0.126371	0.38133	-0.0725183	71.6803	4.33785e+06	4.27781e+06	3.63553e+06	3.87395e+06	4.40069e+06	7.97922e+06	7.0181e+06	2.37864e+07	7.19481e+06	4.62629e+06	4.78386e+06	3.70487e+06	4.9782e+06	6.837e+06	5.68203e+06	1.1664e+07	5.91632e+06	6.74688e+06	6.67528e+06	5.3374e+06	4.89218e+06	5.23775e+06	5.14776e+06	9.36032e+06	1.24803e+07	1.27477e+07	5.94053e+06	3.92205e+06	5.13649e+06	5.51954e+06	3.87694e+06	5.4312e+06	4.00345e+06	6.23407e+06	7.6178e+06	1.95801e+07	1.05343e+07	7.61526e+06	7.36452e+06	129	792.349
NFM_RAT	SPVEEVKPKPEAK	[1] Phospho (ST)	Neurofilament medium polypeptide OS=Rattus norvegicus GN=Nefm PE=1 SV=4	0.416491	-0.388455	0.380394	-0.971105	89.9547	6.77289e+06	4.76952e+06	4.33852e+06	4.84212e+06	4.48193e+06	476001	393510	268326	4.27269e+06	1.87776e+06	1.87426e+06	3.43454e+06	1.01258e+06	400869	523823	379704	420948	2.3847e+06	3.7802e+06	2.40429e+06	1.22869e+06	1.03222e+06	2.23705e+06	274697	263060	399365	5.52202e+06	1.47395e+06	2.35955e+06	4.4761e+06	1.47058e+06	2.50539e+06	1.53335e+06	4.44662e+06	78250.2	49359.2	760674	140364	1.82179e+06	301	759.385
RTN3_RAT	DSPESPFEVIIDK	[2] Phospho (ST)|[5] Phospho (ST)	Reticulon-3 OS=Rattus norvegicus GN=Rtn3 PE=1 SV=1	0.419862	0.105931	0.376894	-0.0728049	30.3573	1.13207e+06	1.30046e+06	1.37575e+06	1.53128e+06	1.3723e+06	759188	1.556e+06	1.00095e+06	768738	1.19681e+06	1.3178e+06	1.64443e+06	940785	1.10291e+06	1.22978e+06	1.03815e+06	1.37465e+06	1.21424e+06	829742	1.30493e+06	1.00969e+06	963026	1.53582e+06	1.38502e+06	1.54478e+06	1.2323e+06	1.04961e+06	1.20587e+06	1.34825e+06	1.30182e+06	1.26676e+06	1.26182e+06	1.23926e+06	1.18986e+06	1.55205e+06	2.77686e+06	1.05075e+06	1.08675e+06	1.30675e+06	313	818.334
STX1B_RAT	SAKDSDDEEEVVHVDR	[1] Phospho (ST)|[5] Phospho (ST)	Syntaxin-1B OS=Rattus norvegicus GN=Stx1b PE=1 SV=1	0.426041	-0.246576	0.370549	-0.413695	52.8274	1.32751e+06	437153	1.089e+06	1.18243e+06	385075	1.98112e+06	469710	1.20638e+06	638907	546257	518876	615587	482452	709133	914983	1.7304e+06	910728	890924	440871	561919	423104	411516	493183	908053	680858	627589	951067	673429	603007	875772	627840	651458	716216	1.02724e+06	1.2194e+06	502086	1.48237e+06	1.14213e+06	750955	676	663.921
KCC2A_RAT	NDGVKESSESTNTTIEDEDTK	[10] Phospho (ST)|[11] Phospho (ST)	Calcium/calmodulin-dependent protein kinase type II subunit alpha OS=Rattus norvegicus GN=Camk2a PE=1 SV=1	0.432434	0.0313129	0.364081	0.365983	60.8083	155952	103178	139266	113805	112233	293314	132171	588906	162908	166596	139670	168861	200164	260340	261884	467572	208166	216176	289274	232974	189528	192335	214067	343027	308244	367048	215845	130770	232615	194513	149337	212307	153007	192256	187366	118928	308377	186560	220919	1854	820.318
PLCB1_RAT	SEPSSPDHGSSAIEQDLAALDAEMTQK	[1] Phospho (ST)	1-phosphatidylinositol-4,5-bisphosphate phosphodiesterase beta-1 OS=Rattus norvegicus GN=Plcb1 PE=1 SV=1	0.453429	-0.283055	0.343491	-0.281965	49.3832	1.45733e+06	1.10447e+06	2.2368e+06	2.26928e+06	1.87366e+06	512140	1.4943e+06	377253	241226	1.29139e+06	1.66698e+06	1.50168e+06	1.54701e+06	1.00093e+06	1.02311e+06	376247	1.20369e+06	1.24574e+06	524235	598015	1.2272e+06	1.68282e+06	1.06918e+06	651234	404188	278626	761154	1.49382e+06	971784	1.04103e+06	1.70017e+06	963838	1.53121e+06	873616	1.67467e+06	1.66728e+06	456809	905236	1.02381e+06	2034	965.421
NDRG2_RAT	TLSQSSESGTLPSGPPGHTMEVSC	[5] Phospho (ST)|[6] Phospho (ST)|[20] Oxidation (M)|[24] Carbamidomethyl (C)	Protein NDRG2 OS=Rattus norvegicus GN=Ndrg2 PE=1 SV=1	0.47603	-0.345773	0.322365	0.175664	103.321	123510	520971	306129	196350	425260	481922	823777	3.30053e+06	902285	545438	400054	341506	338919	630976	675448	866141	860302	690560	434137	481598	312200	325225	442698	769309	1.63352e+06	1.39905e+06	226618	400533	220530	219985	337320	259840	339529	272558	700410	894705	275710	922369	543392	1451	1311.51
RLA0_RAT	VEAKEESEESDEDMGFGLFD	[7] Phospho (ST)|[10] Phospho (ST)	60S acidic ribosomal protein P0 OS=Rattus norvegicus GN=Rplp0 PE=1 SV=2	0.478515	0.155333	0.320105	-0.14273	38.7957	4.28759e+06	3.84621e+06	5.84107e+06	6.2009e+06	5.55984e+06	2.2991e+06	5.00767e+06	2.94461e+06	3.8561e+06	5.62054e+06	6.09457e+06	6.05288e+06	4.95081e+06	5.04033e+06	4.68446e+06	1.88449e+06	5.65995e+06	4.69595e+06	3.56081e+06	4.13658e+06	4.86801e+06	5.61157e+06	6.69068e+06	6.37531e+06	2.29676e+06	1.77949e+06	4.82351e+06	5.08675e+06	5.32431e+06	6.34309e+06	6.08721e+06	5.41453e+06	5.2538e+06	5.19606e+06	5.45052e+06	1.195e+07	4.59532e+06	3.75121e+06	5.22978e+06	201	1211.93
NDRG2_RAT	SRTASLTSAASIDGSR	[3] Phospho (ST)|[5] Phospho (ST)	Protein NDRG2 OS=Rattus norvegicus GN=Ndrg2 PE=1 SV=1	0.479669	-0.0766635	0.319058	-0.10174	73.3029	657218	1.10108e+06	656871	553177	932697	658081	694627	2.86281e+06	3.30245e+06	1.23241e+06	1.12141e+06	641895	678271	783842	526146	1.80101e+06	645126	1.10877e+06	1.57439e+06	1.32411e+06	819178	796268	1.17554e+06	1.06087e+06	1.15871e+06	1.21826e+06	1.16185e+06	936810	1.11371e+06	1.10229e+06	838196	929993	749011	1.04407e+06	620271	1.37803e+06	1.07778e+06	948483	1.05139e+06	857	870.372
TAU_RAT	TDHGAEIVYKSPVVSGDTSPR	[11] Phospho (ST)|[19] Phospho (ST)	Microtubule-associated protein tau OS=Rattus norvegicus GN=Mapt PE=1 SV=3	0.483805	0.0818455	0.31533	-0.118888	60.2946	129050	265716	176663	179807	225231	471489	265253	956536	807020	380616	316424	372970	109284	425731	412674	406271	617583	383430	567225	384818	151369	107772	343844	664353	448959	324375	694703	319342	409755	524283	345327	236968	283594	516160	417463	269310	696365	410251	405812	1561	1188.46
ADDB_RAT	TESVTSGPLSPEGSPSK	[10] Phospho (ST)|[14] Phospho (ST)	Beta-adducin OS=Rattus norvegicus GN=Add2 PE=2 SV=4	0.499391	-0.0298765	0.30156	0.151734	66.7306	1.01392e+06	1.4911e+06	836795	730641	1.12878e+06	1.40623e+06	1.13212e+06	5.09498e+06	3.18329e+06	1.46446e+06	1.33784e+06	1.24517e+06	902559	1.42073e+06	1.55722e+06	3.56533e+06	1.8708e+06	1.72835e+06	3.05017e+06	1.95154e+06	1.07919e+06	1.06181e+06	1.77335e+06	1.94692e+06	2.42408e+06	2.33869e+06	1.56479e+06	1.56122e+06	1.41902e+06	1.43369e+06	1.50622e+06	1.16416e+06	1.26084e+06	1.42109e+06	1.69959e+06	1.45027e+06	1.73177e+06	2.02012e+06	1.69293e+06	362	910.365
NDEL1_RAT	SAPSSPTLDCEK	[1] Phospho (ST)|[5] Phospho (ST)|[10] Carbamidomethyl (C)	Nuclear distribution protein nudE-like 1 OS=Rattus norvegicus GN=Ndel1 PE=1 SV=1	0.503734	-0.198852	0.297799	0.0173179	62.2884	146796	220782	171354	160170	198901	196364	129038	754498	298859	258456	237040	204612	145584	248617	159283	233881	146221	230027	300847	282501	152833	130674	258806	256273	174968	257030	219508	172681	220503	206466	176544	232060	177397	217935	112050	88551.8	232833	137726	200409	1190	726.263
SCG1_RAT	NHPDSELESTANRHSEETEEER	[15] Phospho (ST)	Secretogranin-1 OS=Rattus norvegicus GN=Chgb PE=1 SV=2	0.50543	-0.00574111	0.296339	0.421392	115.211	137088	498913	176935	218157	513089	478810	2.09727e+06	278567	128202	781783	612799	382624	367734	2.02e+06	1.25974e+06	366779	1.27225e+06	681809	132498	204173	188324	189864	125739	1.46368e+06	1.74394e+06	1.60127e+06	168891	277878	115871	219967	327822	177435	720994	221224	2.96762e+06	1.01813e+06	238701	1.47799e+06	679101	1233	669.776
SEPT5_RAT	FGIHVYQFPECDSDEDEDFK	[11] Carbamidomethyl (C)|[13] Phospho (ST)	Septin-5 OS=Rattus norvegicus GN=Sept5 PE=1 SV=2	0.507232	-0.360969	0.294793	-0.47123	63.6454	8.06164e+06	4.26584e+06	7.37089e+06	9.4848e+06	4.55252e+06	2.65913e+06	4.7849e+06	498433	719191	4.67198e+06	5.25152e+06	5.17669e+06	3.33579e+06	4.47081e+06	4.71498e+06	663773	5.35826e+06	4.47301e+06	1.53483e+06	1.94579e+06	3.188e+06	3.20702e+06	1.79208e+06	1.95599e+06	2.64339e+06	1.76428e+06	1.86922e+06	5.43236e+06	1.76605e+06	2.12691e+06	5.90765e+06	2.11257e+06	5.5952e+06	2.06312e+06	9.36821e+06	7.03604e+06	2.66647e+06	5.68218e+06	3.48287e+06	492	853.003
BSN_RAT	TPPSNLSPIEDASPTEELR	[7] Phospho (ST)|[13] Phospho (ST)	Protein bassoon OS=Rattus norvegicus GN=Bsn PE=1 SV=3	0.511531	-0.111524	0.291128	0.169329	41.924	1.14972e+06	1.36505e+06	1.14373e+06	1.00612e+06	1.40307e+06	995366	2.28948e+06	2.73036e+06	1.62293e+06	1.29109e+06	1.14741e+06	1.15384e+06	1.47621e+06	1.42196e+06	1.73974e+06	3.5031e+06	1.72417e+06	1.59784e+06	1.18787e+06	1.37811e+06	1.7057e+06	1.47345e+06	1.26234e+06	1.37734e+06	2.26107e+06	2.07982e+06	930904	1.60445e+06	728381	875699	1.4876e+06	821830	1.56999e+06	866496	2.64454e+06	1.45911e+06	1.21468e+06	2.6502e+06	1.47898e+06	1119	1106.97
CKD18_RAT	NEDGRDEPGQLSPGVQYQQR	[12] Phospho (ST)	Cell division protein kinase 18 OS=Rattus norvegicus GN=Cdk18 PE=1 SV=1	0.515744	-0.498936	0.287566	-0.141479	95.0184	306870	192921	186257	192491	180185	426804	186687	1.36831e+06	828597	196051	174021	153570	219317	232001	229045	1.02912e+06	237915	372951	278314	286765	237229	223678	269625	405287	297059	277583	243460	229328	191596	210863	219632	264919	190336	236622	330921	137683	308557	438755	263910	1783	785.01
MAP1A_RAT	SPFEIISPPASPPEMTGQR	[7] Phospho (ST)|[11] Phospho (ST)|[15] Oxidation (M)	Microtubule-associated protein 1A OS=Rattus norvegicus GN=Map1a PE=1 SV=1	0.519217	-0.504679	0.284651	-0.215186	70.3901	817438	992655	1.04307e+06	793398	968058	2.16476e+06	961880	53854.5	663863	688984	727903	694429	691973	185584	247529	61221	286678	708428	390920	606621	800986	875691	859867	1.18211e+06	288212	140624	261414	700676	412063	298290	521321	344908	628707	281437	642499	408724	162563	178611	499312	1403	1108.97
NUCL_RAT	KEDSDEDEDEEDEDDSDEDEDEEDEFEPPVVK	[4] Phospho (ST)|[16] Phospho (ST)	Nucleolin OS=Rattus norvegicus GN=Ncl PE=1 SV=3	0.522151	0.22627	0.282204	-0.102136	65.5327	6.50373e+06	6.23581e+06	6.00668e+06	6.34934e+06	6.95124e+06	1.58248e+07	1.60268e+07	2.13018e+07	1.0316e+07	6.19894e+06	5.54154e+06	4.20104e+06	4.40732e+06	9.34698e+06	8.64015e+06	1.73349e+07	9.26687e+06	9.43847e+06	9.4308e+06	7.18825e+06	4.09409e+06	4.46019e+06	7.48325e+06	1.49751e+07	2.61951e+07	1.95216e+07	9.13135e+06	5.39966e+06	7.96673e+06	8.98081e+06	4.83996e+06	8.2068e+06	5.79551e+06	8.34629e+06	1.1514e+07	3.08415e+07	1.66722e+07	9.7804e+06	1.10412e+07	124	1321.45
NFH_RAT	SPAEVKSPAEVKSPAEAK	[7] Phospho (ST)|[13] Phospho (ST)	Neurofilament heavy polypeptide OS=Rattus norvegicus GN=Nefh PE=1 SV=4	0.528384	-0.223212	0.27705	-0.331968	73.1806	168457	188176	348306	304712	188499	534064	237469	627091	32575.9	84218.7	88110.5	172506	126047	159217	301530	582268	268602	259521	134365	152591	113962	94447.2	188993	215844	263745	393666	480958	88706.9	222477	390107	84925.3	244908	81827.6	391870	76118.4	90092.6	657963	78831.7	222320	1104	662.305
SYNJ1_RAT	TSPCQSPTAPEYSAPSLPIRPSR	[2] Phospho (ST)|[4] Carbamidomethyl (C)|[6] Phospho (ST)	Synaptojanin-1 OS=Rattus norvegicus GN=Synj1 PE=1 SV=3	0.541417	0.165384	0.266468	0.0687488	46.815	2.57116e+06	2.5394e+06	2.12451e+06	2.0311e+06	2.64562e+06	3.05294e+06	5.36324e+06	4.23273e+06	2.48158e+06	2.67999e+06	2.20058e+06	2.01604e+06	2.51448e+06	3.1096e+06	3.26231e+06	4.78707e+06	3.23848e+06	2.99123e+06	2.81109e+06	2.36645e+06	2.67738e+06	2.47544e+06	2.63196e+06	3.18534e+06	6.82867e+06	5.60063e+06	2.22156e+06	2.71343e+06	2.10667e+06	1.9975e+06	2.77169e+06	2.02402e+06	2.73017e+06	2.0738e+06	5.01481e+06	6.94905e+06	3.22857e+06	4.68287e+06	3.35455e+06	102	887.06
CXA1_RAT	MGQAGSTISNSHAQPFDFPDDNQNAK	[1] Oxidation (M)|[6] Phospho (ST)|[9] Phospho (ST)	Gap junction alpha-1 protein OS=Rattus norvegicus GN=Gja1 PE=1 SV=2	0.542337	0.264107	0.265731	0.0345778	68.2251	2.32837e+06	2.19717e+06	2.49142e+06	2.53044e+06	2.70829e+06	5.08392e+06	5.25296e+06	7.17042e+06	4.14672e+06	3.23933e+06	3.0241e+06	1.5249e+06	1.87833e+06	3.85183e+06	2.47855e+06	2.68158e+06	2.87413e+06	3.2625e+06	2.82478e+06	2.91252e+06	1.60694e+06	1.70553e+06	3.23125e+06	5.11823e+06	1.10479e+07	8.65687e+06	2.43286e+06	2.30238e+06	2.73576e+06	2.38261e+06	2.1975e+06	2.72932e+06	2.51837e+06	2.11775e+06	4.40554e+06	9.36352e+06	3.88619e+06	4.18231e+06	3.91791e+06	354	985.055
RTN4_RAT	DKEDLVCSAALHSPQESPVGK	[7] Carbamidomethyl (C)|[13] Phospho (ST)	Reticulon-4 OS=Rattus norvegicus GN=Rtn4 PE=1 SV=1	0.544446	-0.0570202	0.264045	-0.387319	58.7221	3.01944e+06	2.09467e+06	2.12278e+06	2.32719e+06	1.99283e+06	3.13619e+06	3.1465e+06	5.01722e+06	1.03387e+06	1.836e+06	1.82826e+06	1.67396e+06	1.84298e+06	2.1144e+06	2.03856e+06	3.44019e+06	2.0566e+06	2.39539e+06	1.21898e+06	1.24192e+06	2.06632e+06	2.06229e+06	1.21578e+06	1.55157e+06	3.12419e+06	2.62856e+06	2.01353e+06	1.69766e+06	1.93756e+06	1.90577e+06	1.72129e+06	2.02138e+06	1.66484e+06	1.85667e+06	2.94974e+06	7.5034e+06	2.83899e+06	2.83079e+06	2.30256e+06	463	783.027
MAP1B_RAT	QGFSDKESPVSDLTSDLYQDK	[8] Phospho (ST)	Microtubule-associated protein 1B OS=Rattus norvegicus GN=Map1b PE=1 SV=2	0.548455	-0.502808	0.260859	-0.719538	61.9277	714166	573056	394782	385463	356933	223677	404212	11642.6	221876	349725	258437	254455	140299	201309	166272	42787.7	187750	287461	183899	183259	228117	171982	127746	89655.3	146756	96905.3	202174	395228	182288	171278	283027	172272	257173	135914	452702	210579	103508	262949	202871	2921	813.691
SYN1_RAT	QSRPVAGGPGAPPAARPPASPSPQR	[20] Phospho (ST)|[22] Phospho (ST)	Synapsin-1 OS=Rattus norvegicus GN=Syn1 PE=1 SV=3	0.562333	0.175098	0.250006	0.119197	40.6792	7.78262e+06	4.90722e+06	5.13869e+06	4.52169e+06	2.89658e+06	4.11962e+06	1.86741e+06	5.63939e+06	5.11021e+06	6.25877e+06	5.44167e+06	3.47894e+06	4.76751e+06	3.20678e+06	2.25728e+06	3.31772e+06	1.70099e+06	4.25959e+06	8.73983e+06	7.07107e+06	6.67679e+06	5.52386e+06	5.91709e+06	4.37875e+06	4.38032e+06	3.22606e+06	7.04783e+06	4.24089e+06	6.0736e+06	5.69906e+06	3.65354e+06	5.75134e+06	3.56842e+06	5.28286e+06	2.03267e+06	1.19239e+06	4.27602e+06	1.45276e+06	4.80926e+06	52	856.075
PENK_RAT	FAESLPSDEEGESYSK	[13] Phospho (ST)|[15] Phospho (ST)	Proenkephalin-A OS=Rattus norvegicus GN=Penk PE=1 SV=1	0.575447	-0.165111	0.239995	-0.0960653	56.5823	341862	399590	308951	331504	307771	639541	489538	1.26199e+06	531008	443978	424122	206142	119052	490426	275649	511409	362517	437944	406324	483471	166998	152450	437046	621174	653361	595264	375660	266110	333989	319893	200806	326894	207466	285745	290950	763599	492677	431823	390585	1525	967.854
SCG2_RAT	VPSPGSSEDDLQEEEQLEQAIK	[6] Phospho (ST)	Secretogranin-2 OS=Rattus norvegicus GN=Scg2 PE=2 SV=1	0.579641	-0.188993	0.236841	-0.555982	69.2211	687250	974183	643215	541010	906376	489709	1.02526e+06	61818.3	628083	816607	850367	489862	446734	680916	439194	90479.5	420522	599505	274991	375017	449021	409815	387796	356658	337315	243772	290547	1.04776e+06	282837	280917	921688	324531	991601	280104	1.55171e+06	569954	203341	938553	525896	1393	1254.55
MAP2_RAT	DQPAALPLAAEETVNLPPSPPPSPASEQTAALEEDLLTASK	[29] Phospho (ST)|[38] Phospho (ST)	Microtubule-associated protein 2 OS=Rattus norvegicus GN=Map2 PE=1 SV=3	0.579903	-0.106171	0.236645	0.351526	70.2992	1.24719e+07	1.39079e+07	1.45723e+07	1.4306e+07	1.86089e+07	5.75466e+06	2.60599e+07	372857	158246	1.87394e+07	2.27493e+07	2.67631e+07	2.53916e+07	2.0397e+07	2.50421e+07	970974	2.95918e+07	1.62269e+07	4.45787e+06	1.14999e+07	2.21186e+07	2.75726e+07	1.6544e+07	1.871e+07	8.43054e+06	5.6256e+06	4.35176e+06	2.35369e+07	7.0044e+06	5.63477e+06	2.70703e+07	6.55979e+06	2.35595e+07	5.02606e+06	4.22269e+07	1.79441e+07	2.95741e+06	2.0682e+07	1.50757e+07	95	1442.68
RTN4_RAT	DSEGRNEDASFPSTPEPVK	[10] Phospho (ST)|[14] Phospho (ST)	Reticulon-4 OS=Rattus norvegicus GN=Rtn4 PE=1 SV=1	0.588884	0.0382428	0.229971	-0.163835	50.1429	639817	570737	581990	609946	433751	605734	181949	1.04101e+06	1.34611e+06	694928	601875	485575	449680	429413	355271	190889	383398	564828	1.02313e+06	788195	525627	509377	687330	517348	464323	476288	818116	430113	896229	676533	422142	703512	349898	701298	219986	484758	562155	343652	580000	1131	1111.44
NDRG2_RAT	SRTLSQSSESGTLPSGPPGHTMEVSC	[3] Phospho (ST)|[5] Phospho (ST)|[22] Oxidation (M)|[26] Carbamidomethyl (C)	Protein NDRG2 OS=Rattus norvegicus GN=Ndrg2 PE=1 SV=1	0.591254	0.17951	0.228226	0.517722	121.345	194136	321739	246831	162655	322580	351805	561741	3.71099e+06	969840	581162	501583	201151	334280	927015	448804	1.40162e+06	573647	694799	710342	432655	267998	300617	404667	791472	3.00109e+06	3.49457e+06	409203	306244	284089	380666	281408	277758	313660	381829	607907	1.26807e+06	959867	863080	786860	1000	955.721
HMGA1_RAT	EEEEGISQESSEEEQ	[10] Phospho (ST)|[11] Phospho (ST)	High mobility group protein HMG-I/HMG-Y OS=Rattus norvegicus GN=Hmga1 PE=1 SV=3	0.600697	-0.129455	0.221344	0.126073	50.9421	469840	600624	425526	335044	486692	505193	404110	1.51687e+06	637418	577439	506362	465525	417801	440619	325609	709485	326587	538279	700910	811584	437410	424577	768934	743381	406302	559902	509732	473200	484476	435767	477913	400695	465419	387086	225032	307014	423885	398425	492082	1351	949.809
NFH_RAT	SPAGAKSPAEAKSPVVAK	[7] Phospho (ST)|[13] Phospho (ST)	Neurofilament heavy polypeptide OS=Rattus norvegicus GN=Nefh PE=1 SV=4	0.60411	0.251174	0.218884	-1.18728	167.694	32078.1	4007.63	33776	45034.4	9618.88	155129	16875.1	481421	227162	1379.17	1155.83	4597.93	12316	11389.4	20666	237713	18303.9	77213.1	115641	20160.8	13948.9	13428.8	15559.4	57970.6	73933.3	171675	240013	1954.83	105269	229477	2331.45	116583	975.372	260278	2660.55	15313.1	376365	4405.22	91897.2	2483	618.964
CQ059_RAT	VDRLLCGLGGAVQELTALSVGCIQTYRDAVDSLGEAVDMSIKGMYTLLAR	[6] Carbamidomethyl (C)|[19] Phospho (ST)|[22] Carbamidomethyl (C)|[25] Phospho (ST)|[26] Phospho (Y)|[39] Oxidation (M)|[44] Oxidation (M)|[45] Phospho (Y)	Uncharacterized protein C17orf59 homolog OS=Rattus norvegicus PE=2 SV=2	0.616106	0.0650438	0.210344	0.15513	53.2278	1.71344e+06	1.49106e+06	1.6335e+06	1.36968e+06	1.45478e+06	233973	1.14231e+06	161019	89490.1	1.81364e+06	1.89131e+06	1.53537e+06	1.67912e+06	1.08567e+06	1.30023e+06	457023	1.42678e+06	1.20461e+06	529322	1.26488e+06	2.26338e+06	2.30544e+06	1.74611e+06	980639	404906	283652	1.15228e+06	2.33978e+06	897667	1.3039e+06	2.12787e+06	807375	1.66584e+06	1.02189e+06	1.78267e+06	1.17109e+06	251318	903275	1.26016e+06	1893	1435.16
HCN2_RAT	RAPPGPLPPAASPGPPAASPPAAPSSPR	[12] Phospho (ST)|[19] Phospho (ST)|[26] Phospho (ST)	Potassium/sodium hyperpolarization-activated cyclic nucleotide-gated channel 2 OS=Rattus norvegicus GN=Hcn2 PE=2 SV=3	0.619173	-0.0782961	0.208188	0.11062	64.9142	131249	421989	291561	335423	428257	804724	704692	1.10923e+06	378507	355295	347805	317291	181386	464622	599106	397369	705873	469081	421501	419443	195753	224654	417974	740736	985562	835409	326359	219107	308085	269401	203481	294367	195121	229496	432185	1.23505e+06	520818	411539	444302	1663	936.761
DYN1_RAT	SGQASPSRPESPRPPFDL	[5] Phospho (ST)|[11] Phospho (ST)	Dynamin-1 OS=Rattus norvegicus GN=Dnm1 PE=1 SV=2	0.624074	-0.0312103	0.204764	-0.0348251	52.599	1.87247e+06	1.4662e+06	1.57101e+06	1.72743e+06	1.44955e+06	2.93293e+06	2.82203e+06	5.87137e+06	2.72129e+06	2.30597e+06	2.03793e+06	1.88587e+06	1.88573e+06	2.60496e+06	2.30917e+06	2.45058e+06	2.90835e+06	2.40134e+06	1.8415e+06	2.15269e+06	1.71364e+06	1.59497e+06	1.84412e+06	3.02704e+06	3.75447e+06	3.14061e+06	1.13839e+06	2.10361e+06	1.62216e+06	1.04261e+06	1.83266e+06	1.6275e+06	1.87196e+06	1.25085e+06	4.74894e+06	5.81333e+06	1.85388e+06	3.02413e+06	2.34995e+06	187	695.634
NDRG2_RAT	SRTASLTSAASIDGSR	[7] Phospho (ST)|[8] Phospho (ST)	Protein NDRG2 OS=Rattus norvegicus GN=Ndrg2 PE=1 SV=1	0.624095	-0.191446	0.20475	0.145	109.569	48951.3	148848	61564.3	80134.5	194974	228238	366680	1.58159e+06	481823	229265	276786	138413	161160	494909	291941	1.12292e+06	320786	366411	250133	216686	134628	165413	249859	498671	562520	668501	196983	138948	157608	233632	159100	187452	173384	237706	402488	797899	560933	424981	320876	1111	580.584
ATLA1_RAT	SSDWSSEEEEPVRK	[5] Phospho (ST)|[6] Phospho (ST)	Atlastin-1 OS=Rattus norvegicus GN=Atl1 PE=1 SV=1	0.630695	0.141269	0.200181	-0.157041	38.7685	1.35231e+06	991359	911038	759077	616478	1.9804e+06	876375	2.0592e+06	1.07064e+06	1.04986e+06	933803	701650	824691	1.44192e+06	1.25717e+06	655172	1.40743e+06	1.11109e+06	1.85472e+06	1.35284e+06	1.12439e+06	1.01912e+06	1.0998e+06	2.16815e+06	405409	320134	1.41789e+06	923258	1.41284e+06	1.25079e+06	823783	1.05139e+06	711058	1.24575e+06	1.19963e+06	1.78255e+06	1.89082e+06	1.4536e+06	1.2254e+06	275	912.841
ADDA_RAT	SRSPGTPAGEGSGSPPK	[3] Phospho (ST)|[6] Phospho (ST)|[14] Phospho (ST)	Alpha-adducin OS=Rattus norvegicus GN=Add1 PE=1 SV=2	0.649621	0.296604	0.18734	-0.249034	60.3005	217229	98242.2	234498	218096	89518.5	240824	33665.7	404424	298610	181435	192102	215531	241631	170887	234948	227971	230895	207677	291635	381413	275349	260240	77363.9	95086.4	107276	188425	539952	182703	310520	548809	216290	319177	201113	470239	49750.2	47732	396139	142374	255079	1669	904.837
MAP1B_RAT	TPGDFNYAYQKPESTTESPDEEDYDYESHEK	[16] Phospho (ST)|[18] Phospho (ST)	Microtubule-associated protein 1B OS=Rattus norvegicus GN=Map1b PE=1 SV=2	0.65055	-0.0631314	0.186719	-0.247627	65.8131	1.85258e+06	1.53981e+06	1.55289e+06	1.60827e+06	1.62101e+06	4.0737e+06	4.24248e+06	5.98738e+06	1.58797e+06	1.3272e+06	1.52806e+06	1.35145e+06	1.25781e+06	2.7183e+06	2.96382e+06	2.77902e+06	2.83147e+06	2.40137e+06	1.22115e+06	1.4913e+06	1.2496e+06	1.34262e+06	1.35934e+06	3.24672e+06	3.89669e+06	3.36239e+06	1.62964e+06	1.2512e+06	1.27758e+06	1.86336e+06	1.3951e+06	1.42028e+06	1.28165e+06	1.85952e+06	3.31902e+06	7.41008e+06	3.43835e+06	2.65541e+06	2.29855e+06	383	958.617
RP3A_RAT	WHQLQNENHVSSD	[12] Phospho (ST)	Rabphilin-3A OS=Rattus norvegicus GN=Rph3a PE=1 SV=1	0.653291	-0.137818	0.184893	-0.242511	45.6372	1.45349e+06	1.23165e+06	1.06295e+06	1.05933e+06	966896	1.58518e+06	794444	2.54913e+06	2.54135e+06	986215	973393	839045	985216	886342	822862	2.10606e+06	867184	1.2771e+06	1.81355e+06	1.109e+06	1.17885e+06	1.04162e+06	1.03128e+06	1.21604e+06	919359	822896	1.52273e+06	927969	1.34658e+06	1.47783e+06	942307	1.2604e+06	839217	1.57154e+06	966909	644525	1.47222e+06	1.11014e+06	1.16075e+06	1295	837.337
NFH_RAT	SPAEAKSPVVAKSPAEAK	[1] Phospho (ST)|[7] Phospho (ST)|[13] Phospho (ST)	Neurofilament heavy polypeptide OS=Rattus norvegicus GN=Nefh PE=1 SV=4	0.656679	0.489926	0.182647	-0.711535	152.397	505.821	1091.73	19218.7	21599.3	2663.57	84507.9	28818	221822	93406.8	1562.23	2010.62	2860.45	1603.36	15861.9	28919.3	181777	28452	43334.2	64778.1	20947.6	785.454	1352.51	21299.3	66507.3	58554.7	123133	165988	1063.94	77098.3	133557	505.114	68493.2	93.9916	134379	2931.31	17237.1	252510	5931.85	60857.3	2741	669.626
SEPT2_RAT	IYHLPDAESDEDEDFK	[9] Phospho (ST)	Septin-2 OS=Rattus norvegicus GN=Sept2 PE=1 SV=1	0.661168	-0.0312655	0.179688	-0.119572	69.7669	703455	316608	743839	692808	377862	1.58517e+06	1.1203e+06	1.04405e+06	406187	456870	374464	350079	326193	782761	801557	1.20995e+06	819961	712477	515340	396390	305430	329503	426545	590186	1.57992e+06	1.47561e+06	378246	403270	413241	420299	421517	405644	392693	444593	1.04469e+06	1.97345e+06	998918	1.02857e+06	697203	833	668.271
KPCG_RAT	TFCGTPDYIAPEIIAYQPYGK	[1] Phospho (ST)|[3] Carbamidomethyl (C)	Protein kinase C gamma type OS=Rattus norvegicus GN=Prkcg PE=1 SV=1	0.67322	-0.18773	0.171843	0.00611444	38.3157	838529	785848	1.17387e+06	1.54373e+06	1.067e+06	332892	971041	114487	649309	916026	1.25281e+06	1.45479e+06	967582	915492	1.18679e+06	993554	1.40834e+06	974829	544017	425359	723416	935903	640266	494830	847349	897099	463842	1.07583e+06	841005	721519	1.42321e+06	757740	1.15815e+06	507836	1.4114e+06	1.37218e+06	671909	1.20486e+06	855887	741	828.712
MAP2_RAT	GHDLSPLASDILTNTSGSMDEGDDYLPPTTPAVEK	[18] Phospho (ST)|[19] Oxidation (M)	Microtubule-associated protein 2 OS=Rattus norvegicus GN=Map2 PE=1 SV=3	0.67552	0.042868	0.170362	-0.206501	58.7914	5.6172e+06	5.55854e+06	5.87634e+06	6.16005e+06	6.20401e+06	3.82221e+06	9.01343e+06	270946	2.20012e+06	4.78772e+06	4.86824e+06	4.58952e+06	5.01686e+06	5.43344e+06	4.95681e+06	855421	5.80195e+06	4.76664e+06	2.11245e+06	2.60302e+06	4.40963e+06	4.38883e+06	3.20879e+06	3.58229e+06	8.30531e+06	6.36329e+06	2.29968e+06	5.40422e+06	2.87649e+06	3.0916e+06	5.65508e+06	3.01854e+06	6.04267e+06	2.78627e+06	1.35168e+07	8.65042e+06	2.31144e+06	7.58108e+06	4.9104e+06	651	1247.23
MAP1A_RAT	LTRSPFEIISPPASPPEMTGQR	[4] Phospho (ST)|[10] Phospho (ST)|[14] Phospho (ST)	Microtubule-associated protein 1A OS=Rattus norvegicus GN=Map1a PE=1 SV=1	0.684119	0.0704451	0.164868	-0.0208793	48.4856	1.58374e+06	1.0715e+06	1.40459e+06	1.55314e+06	1.13206e+06	694416	1.55623e+06	1.37818e+06	1.40828e+06	1.40987e+06	1.22934e+06	1.86318e+06	939321	1.4681e+06	2.09591e+06	418639	2.51036e+06	1.39511e+06	1.65652e+06	1.75267e+06	1.10326e+06	888123	1.51461e+06	1.69918e+06	1.21278e+06	975544	1.2891e+06	1.05584e+06	1.31665e+06	1.23679e+06	1.00702e+06	1.45347e+06	926766	1.34084e+06	1.76072e+06	4.23794e+06	1.63015e+06	1.24044e+06	1.46492e+06	698	884.385
NEUM_RAT	KEGDGSATTDAAPATSPKAEEPSK	[15] Phospho (ST)	Neuromodulin OS=Rattus norvegicus GN=Gap43 PE=1 SV=1	0.688978	-0.386896	0.161795	-0.44401	105.353	1.38554e+06	792922	962128	978703	706096	94851.4	39698.9	48155.1	2.51357e+06	615081	637322	482328	962569	121842	72834.1	57407.5	16615	616921	917579	407081	1.2065e+06	1.08942e+06	430031	28138	42525.9	65404.1	666047	611358	814147	520108	638888	804197	576542	464317	16713.7	6936.48	71375.8	58792.4	471805	1926	1213.04
NFH_RAT	SPAEAKSPAEAK	[1] Phospho (ST)|[7] Phospho (ST)	Neurofilament heavy polypeptide OS=Rattus norvegicus GN=Nefh PE=1 SV=4	0.691567	-1.63925	0.160166	-0.246313	75.9089	560791	369810	470196	505395	383277	439160	93694.5	0	7898.71	190357	192628	577190	47278.2	104778	321802	6945.05	576612	285165	66362.4	94242.2	28854.3	45539.5	206343	107114	1616.37	44422.6	97542.9	110522	178841	84258.6	106649	189698	130942	125670	4901.19	10257.1	88654.9	108465	91544.8	1951	673.276
SV2A_RAT	GEGAQDEEEGGASSDATEGHDEDDEIYEGEYQGIPR	[13] Phospho (ST)|[14] Phospho (ST)	Synaptic vesicle glycoprotein 2A OS=Rattus norvegicus GN=Sv2a PE=1 SV=2	0.713744	0.111538	0.146457	0.155199	68.2675	6.51469e+06	6.0918e+06	5.17852e+06	5.64235e+06	6.10685e+06	1.64125e+07	1.54418e+07	1.03179e+07	7.44006e+06	6.14566e+06	5.28189e+06	3.6116e+06	5.06393e+06	9.96873e+06	6.91093e+06	2.85428e+07	8.29296e+06	8.99794e+06	7.99306e+06	7.29575e+06	5.05983e+06	4.86831e+06	6.72467e+06	1.56038e+07	2.2084e+07	1.60045e+07	6.74068e+06	5.5882e+06	6.20037e+06	5.57859e+06	4.71374e+06	5.93069e+06	5.55296e+06	4.82863e+06	1.28286e+07	2.91932e+07	1.10496e+07	1.05846e+07	9.72119e+06	111	1334.5
MAP1B_RAT	VLSPLRSPPLIGSESAYEDFLSADDK	[3] Phospho (ST)|[7] Phospho (ST)	Microtubule-associated protein 1B OS=Rattus norvegicus GN=Map1b PE=1 SV=2	0.72634	-0.246725	0.13886	0.0515568	48.9109	9.41877e+06	1.13751e+07	1.28015e+07	1.21427e+07	1.60738e+07	3.04138e+06	1.42459e+07	1.3731e+06	1.22576e+06	1.26976e+07	1.54565e+07	1.45861e+07	1.19947e+07	8.60512e+06	1.06697e+07	4.82054e+06	1.2572e+07	1.01824e+07	3.89251e+06	6.64508e+06	9.78739e+06	1.27812e+07	1.11158e+07	7.69763e+06	5.20331e+06	3.58037e+06	5.1611e+06	1.46574e+07	5.77281e+06	6.60191e+06	1.61165e+07	5.37301e+06	1.42389e+07	5.5389e+06	1.54185e+07	9.80444e+06	3.18994e+06	9.0587e+06	8.58177e+06	172	989.455
FETUA_RAT	HAFSPVASVESASGEVLHSPK	[11] Phospho (ST)	Alpha-2-HS-glycoprotein OS=Rattus norvegicus GN=Ahsg PE=1 SV=2	0.734358	-0.148196	0.134092	-0.752872	83.7405	293789	774485	530616	710008	929776	437520	1.1817e+06	45619.9	121103	260668	282889	631765	306371	415079	651751	85391.4	783469	496588	56360	184216	254707	250628	207511	306501	414461	327145	144055	552851	183556	219838	590536	383976	659205	332686	1.68207e+06	1.00854e+06	388947	814415	448110	2890	739.352
SYN1_RAT	ASTAAPVASPAAPSPGSSGGGGFFSSLSNAVK	[9] Phospho (ST)|[14] Phospho (ST)	Synapsin-1 OS=Rattus norvegicus GN=Syn1 PE=1 SV=3	0.747167	-0.15081	0.126583	0.182243	42.2919	2.82328e+06	3.63798e+06	3.79075e+06	4.6122e+06	4.34274e+06	1.47425e+06	4.71022e+06	789586	2.74232e+06	4.66368e+06	5.72846e+06	4.92913e+06	4.4337e+06	4.56198e+06	4.19544e+06	631337	4.81224e+06	3.69878e+06	1.66629e+06	2.4949e+06	3.635e+06	4.31744e+06	3.79419e+06	3.94467e+06	3.37393e+06	2.8675e+06	1.34813e+06	4.06694e+06	2.73547e+06	1.79918e+06	5.08839e+06	2.56856e+06	4.2705e+06	1.45064e+06	5.93888e+06	5.59252e+06	1.30418e+06	4.37583e+06	3.33166e+06	208	998.782
DPYL3_RAT	GGTPAGSTRGSPTRPNPPVR	[3] Phospho (ST)|[11] Phospho (ST)	Dihydropyrimidinase-related protein 3 OS=Rattus norvegicus GN=Dpysl3 PE=1 SV=2	0.74871	0.0665693	0.125686	0.423452	41.6907	751883	728085	655316	773527	737998	890888	635804	2.14767e+06	1.30433e+06	1.05591e+06	982251	900941	1.85349e+06	1.28182e+06	987065	1.5757e+06	711340	1.05729e+06	1.1359e+06	1.19746e+06	1.67815e+06	1.5794e+06	1.40703e+06	1.48561e+06	1.0603e+06	1.38332e+06	1.27454e+06	729046	1.19402e+06	1.02975e+06	788018	1.37944e+06	901997	1.22828e+06	472311	315616	1.28459e+06	619707	1.10722e+06	422	707.992
BSN_RAT	SQQQLHSPALSPAHSPAK	[7] Phospho (ST)|[11] Phospho (ST)	Protein bassoon OS=Rattus norvegicus GN=Bsn PE=1 SV=3	0.751657	0.0257602	0.12398	0.102027	49.1419	628646	378800	498850	559063	370921	654783	454114	1.6978e+06	820714	560171	543713	389079	537687	742867	596610	984058	498854	642160	917399	614360	548647	439302	592561	907380	1.01307e+06	907110	641326	393251	739702	584854	372485	901750	456594	761945	608422	270739	893655	510038	653729	563	681.974
MARCS_RAT	EAAEAEPAEPGSPSAETEGASASSTSSPK	[12] Phospho (ST)|[26] Phospho (ST)|[27] Phospho (ST)	Myristoylated alanine-rich C-kinase substrate OS=Rattus norvegicus GN=Marcks PE=1 SV=2	0.753359	-0.0629951	0.122998	0.541553	78.2497	256362	364854	223376	172811	286353	617938	592506	2.15256e+06	537578	434069	431848	389308	286301	849440	895421	1.22142e+06	973745	628582	680395	657716	380375	351206	625298	1.52648e+06	1.16189e+06	1.08232e+06	357115	431765	375045	340357	452708	300705	366972	306603	811774	385699	660811	779264	601725	1646	991.372
MAP1B_RAT	HMDPPPAPMQDRSPSPR	[13] Phospho (ST)|[15] Phospho (ST)	Microtubule-associated protein 1B OS=Rattus norvegicus GN=Map1b PE=1 SV=2	0.754586	0.0305009	0.122291	-0.42799	82.2791	987533	639107	633642	668037	466041	1.21197e+06	511954	3.82994e+06	1.68251e+06	731026	646799	503437	427550	923028	805352	1.91636e+06	679730	1.01553e+06	1.72617e+06	1.04567e+06	609155	459884	859430	1.61129e+06	437970	359590	1.76096e+06	612138	1.24461e+06	1.62606e+06	541289	1.17895e+06	530840	1.87242e+06	760919	512493	2.3008e+06	693939	1.03723e+06	638	692.613
E41L1_RAT	GPSSQEDESGGIEDSPDRGACSTPELPQFESVK	[15] Phospho (ST)|[21] Carbamidomethyl (C)|[22] Phospho (ST)	Band 4.1-like protein 1 OS=Rattus norvegicus GN=Epb41l1 PE=1 SV=1	0.762653	0.0628768	0.117673	0.0658503	35.4341	1.40042e+06	1.40198e+06	1.44087e+06	1.38056e+06	1.39785e+06	1.95264e+06	2.69154e+06	1.1046e+06	3.00378e+06	1.72158e+06	1.53664e+06	1.33324e+06	1.74795e+06	2.04238e+06	2.36836e+06	1.86734e+06	2.33143e+06	1.80724e+06	1.44946e+06	1.58518e+06	1.97346e+06	1.83506e+06	1.67091e+06	1.9971e+06	2.6338e+06	2.28766e+06	1.38727e+06	1.78601e+06	1.34861e+06	1.2566e+06	1.52379e+06	1.30938e+06	1.51654e+06	1.28604e+06	3.45329e+06	3.29968e+06	1.37088e+06	2.78429e+06	1.88775e+06	829	1218.16
MAP1B_RAT	TPGDFNYAYQKPESTTESPDEEDYDYESHEK	[14] Phospho (ST)|[18] Phospho (ST)	Microtubule-associated protein 1B OS=Rattus norvegicus GN=Map1b PE=1 SV=2	0.767682	-0.0333645	0.114819	-0.289461	69.0958	3.8773e+06	3.11823e+06	2.89993e+06	3.1354e+06	2.62717e+06	9.09671e+06	7.59775e+06	1.11476e+07	3.92184e+06	2.85849e+06	2.40438e+06	1.91583e+06	1.68038e+06	4.2152e+06	3.982e+06	4.69184e+06	4.26302e+06	4.31959e+06	3.10841e+06	3.30949e+06	2.34618e+06	2.21003e+06	2.94429e+06	6.99472e+06	8.05331e+06	5.63798e+06	3.79094e+06	2.32379e+06	2.81201e+06	2.88263e+06	1.86485e+06	2.16309e+06	1.72916e+06	2.58372e+06	6.04208e+06	1.39154e+07	5.75423e+06	3.9505e+06	4.22084e+06	332	1277.82
TPRGL_RAT	DTVDSAGTSPTAVLAAGEDAGAGR	[5] Phospho (ST)|[9] Phospho (ST)	Tumor protein p63-regulated gene 1-like protein OS=Rattus norvegicus GN=Tprg1l PE=1 SV=1	0.770417	-0.0306696	0.113274	-0.0329549	29.0462	763513	777221	894169	834009	840944	1.03732e+06	1.4403e+06	1.78882e+06	1.22546e+06	997040	946150	675288	824891	1.1258e+06	928585	1.16239e+06	861111	1.00724e+06	778596	1.05036e+06	845301	812041	1.14552e+06	1.29558e+06	1.30231e+06	975354	744808	920847	784900	739933	795342	793106	991182	651398	1.17358e+06	1.86434e+06	827344	1.22915e+06	986049	885	1174.98
NFH_RAT	SPAGAKSPAEAKSPVVAK	[1] Phospho (ST)|[7] Phospho (ST)|[13] Phospho (ST)	Neurofilament heavy polypeptide OS=Rattus norvegicus GN=Nefh PE=1 SV=4	0.796672	0.113249	0.0987202	-0.696007	97.5376	163406	70615.1	196277	234962	104095	485338	191967	728829	324910	52871.4	55258.2	102051	55339.3	110817	240140	598382	178396	229038	264810	119471	59794.6	58408.1	110766	233609	187237	403018	615395	44963.8	297278	527802	50794.5	305167	57962.1	566006	40364.8	72832.7	897471	41689.5	247742	1394	645.619
MAP2_RAT	SGTSTPTTPGSTAITPGTPPSYSSR	[5] Phospho (ST)|[7] Phospho (ST)|[22] Phospho (Y)	Microtubule-associated protein 2 OS=Rattus norvegicus GN=Map2 PE=1 SV=3	0.803434	0.042792	0.09505	0.366652	53.7705	105549	628866	481986	242826	502890	1.10045e+06	897064	2.04671e+06	1.29043e+06	947042	760460	560267	690657	1.05852e+06	1.04063e+06	983598	1.14741e+06	852079	766034	921096	751007	792155	984264	1.99332e+06	1.43145e+06	1.04958e+06	379902	932154	327672	313809	749190	359433	659261	279726	1.5024e+06	1.31499e+06	567191	1.47999e+06	877731	1198	1324.53
RTN1_RAT	SQQQKPEEEAVSSSQSPAATEIPGPLGSDLVPPLPFFNK	[14] Phospho (ST)	Reticulon-1 OS=Rattus norvegicus GN=Rtn1 PE=2 SV=1	0.813453	-0.226335	0.0896675	-0.253373	64.1851	2.17636e+06	2.22129e+06	2.05471e+06	2.09492e+06	3.05239e+06	796847	4.31799e+06	257925	104716	2.21599e+06	2.15976e+06	2.17094e+06	2.06673e+06	1.68488e+06	2.00858e+06	344028	2.15546e+06	1.8755e+06	674754	985293	2.14084e+06	2.15061e+06	1.58294e+06	1.41553e+06	775139	404185	896338	2.53983e+06	940232	1.11491e+06	2.57752e+06	1.05312e+06	2.57167e+06	1.09227e+06	4.61188e+06	2.54634e+06	309636	1.68065e+06	1.60318e+06	1527	1396.35
MAP2_RAT	ASQPSPPAHEAGYSTLAQSYTSDHPSELPEEPSSPQER	[2] Phospho (ST)|[34] Phospho (ST)	Microtubule-associated protein 2 OS=Rattus norvegicus GN=Map2 PE=1 SV=3	0.813539	0.000358134	0.0896215	0.0681943	26.9957	2.7987e+06	2.60988e+06	2.5074e+06	2.92685e+06	3.09006e+06	2.58862e+06	3.25727e+06	2.11452e+06	4.29002e+06	3.1771e+06	2.80549e+06	2.56722e+06	3.74721e+06	2.53225e+06	2.86556e+06	2.28298e+06	2.88929e+06	2.88532e+06	2.58341e+06	3.19634e+06	3.59708e+06	3.37206e+06	3.04652e+06	2.7618e+06	3.35006e+06	2.63934e+06	2.2881e+06	2.93752e+06	2.53982e+06	1.83488e+06	2.50516e+06	2.49603e+06	2.96188e+06	1.78942e+06	3.21269e+06	5.23352e+06	1.82167e+06	3.5534e+06	2.88603e+06	567	1408.93
NDRG2_RAT	TLSQSSESGTLPSGPPGHTMEVSC	[5] Phospho (ST)|[6] Phospho (ST)|[24] Carbamidomethyl (C)	Protein NDRG2 OS=Rattus norvegicus GN=Ndrg2 PE=1 SV=1	0.845702	-0.101056	0.0727827	-0.154246	55.1859	977709	1.07934e+06	810952	828060	947860	918262	1.51975e+06	3.2295e+06	1.78257e+06	790220	759621	828247	637346	1.0848e+06	1.44941e+06	2.57041e+06	1.24375e+06	1.26222e+06	1.275e+06	1.09917e+06	706771	744328	1.01757e+06	1.01421e+06	1.59415e+06	1.47097e+06	955886	974970	928518	909893	865188	892428	804667	890576	1.3557e+06	2.8472e+06	1.46554e+06	1.72396e+06	1.17684e+06	499	869.349
NFM_RAT	AKSPVPKSPVEEVKPKPEAK	[3] Phospho (ST)|[8] Phospho (ST)	Neurofilament medium polypeptide OS=Rattus norvegicus GN=Nefm PE=1 SV=4	0.855223	0.204085	0.0679204	-1.0881	89.2536	1.75513e+07	6.90825e+06	1.20067e+07	1.15295e+07	5.1914e+06	5.68557e+06	1.8414e+06	4.59172e+06	1.33979e+07	3.40997e+06	3.12043e+06	3.59777e+06	2.16192e+06	1.4799e+06	1.79749e+06	2.01823e+06	1.65001e+06	5.76115e+06	1.35845e+07	5.875e+06	2.78206e+06	2.4242e+06	5.04402e+06	2.56145e+06	4.52739e+06	4.82409e+06	1.79262e+07	2.04624e+06	9.36765e+06	1.57769e+07	1.81641e+06	8.83006e+06	1.57082e+06	1.96771e+07	837699	1.83232e+06	9.99216e+06	1.43542e+06	6.63658e+06	175	769.059
MAP1B_RAT	ETEVSKGSAESPDEGITTTEGEGECEQTPEELEPVEK	[8] Phospho (ST)|[11] Phospho (ST)|[25] Carbamidomethyl (C)	Microtubule-associated protein 1B OS=Rattus norvegicus GN=Map1b PE=1 SV=2	0.856571	0.00618112	0.0672368	0.00354829	59.3342	562812	637666	533579	465799	525303	1.05311e+06	1.31886e+06	1.12983e+06	705016	580608	448474	363293	385093	905620	827197	1.56484e+06	770631	751630	602314	553190	520049	510723	661160	839744	1.36603e+06	1.17186e+06	592080	499677	515550	431107	440121	391652	403893	431720	1.06357e+06	2.23763e+06	926702	938381	754858	1314	1389.9
DPYL2_RAT	TVTPASSAKTSPAK	[3] Phospho (ST)|[6] Phospho (ST)|[7] Phospho (ST)|[11] Phospho (ST)	Dihydropyrimidinase-related protein 2 OS=Rattus norvegicus GN=Dpysl2 PE=1 SV=1	0.857494	0.322342	0.0667687	-0.0534505	56.9621	2.57534e+06	1.79135e+06	2.11276e+06	2.09753e+06	1.4507e+06	1.8684e+06	531879	3.74107e+06	2.7136e+06	2.08028e+06	2.24404e+06	2.32986e+06	2.60588e+06	1.67519e+06	1.48795e+06	2.08256e+06	1.83458e+06	2.07194e+06	5.01768e+06	3.74513e+06	3.5077e+06	2.75169e+06	1.44345e+06	501383	628334	2.91224e+06	4.59698e+06	1.9473e+06	3.47789e+06	4.67406e+06	2.17722e+06	3.39004e+06	2.06934e+06	4.00315e+06	335544	478551	2.76124e+06	1.39439e+06	2.59067e+06	204	833.304
HS90A_RAT	ESDDKPEIEDVGSDEEEEEK	[2] Phospho (ST)|[13] Phospho (ST)	Heat shock protein HSP 90-alpha OS=Rattus norvegicus GN=Hsp90aa1 PE=1 SV=3	0.876892	-0.121033	0.0570541	-0.417914	57.1645	1.46018e+06	328547	1.26779e+06	1.01593e+06	251170	2.12323e+06	209903	1.08967e+06	1.92805e+06	763259	703314	840181	525195	639639	753518	907657	1.13014e+06	937493	1.03695e+06	966241	706046	689344	976795	831800	351177	228322	1.30708e+06	969094	901429	1.21635e+06	947119	664263	679212	1.13649e+06	981510	808862	852273	990691	862052	863	1234.44
RTN1_RAT	DSEVSTKPEGVHAPNQPSPVEGK	[18] Phospho (ST)	Reticulon-1 OS=Rattus norvegicus GN=Rtn1 PE=2 SV=1	0.877309	-0.447969	0.0568473	-0.550106	84.709	1.56415e+06	1.4169e+06	989616	1.0913e+06	944972	109406	52630.9	5758.02	1.10448e+06	882956	845790	735058	738675	173121	53526.1	22760.2	8377.29	631734	587427	582800	878048	735778	450373	68811.8	29682.1	52576.4	516410	946870	669325	419865	861689	636411	817888	576139	47589.1	8130.27	146242	230099	463108	1620	1235.07
ADDB_RAT	STPASPVQSPTR	[2] Phospho (ST)|[5] Phospho (ST)|[9] Phospho (ST)	Beta-adducin OS=Rattus norvegicus GN=Add2 PE=2 SV=4	0.879441	0.0874106	0.0557935	0.371813	35.5548	280125	559802	368661	324142	491257	398151	430248	884860	509065	650134	623500	717642	485790	570938	624889	531449	496222	526287	950685	828944	469516	474368	796053	681487	362187	729703	732922	511254	586411	617304	544201	542139	516397	580716	197431	150502	532736	378229	559159	365	734.271
NFH_RAT	SPAEAKSPAEVKSPVEAK	[7] Phospho (ST)|[13] Phospho (ST)	Neurofilament heavy polypeptide OS=Rattus norvegicus GN=Nefh PE=1 SV=4	0.88426	-0.315157	0.0534199	-0.870793	125.84	318825	72173.7	290172	406588	111329	677928	166259	1.5631e+06	1.00961e+06	15640.5	17110.4	62837.4	108030	43558.9	127710	770783	51022.1	341922	533444	93377	133783	133521	101775	162977	438665	531868	626860	29474.1	289108	484879	33371.7	335487	49527.4	619251	32913.2	54306.1	744578	67325.5	274825	1333	662.306
BIN1_RAT	SPSPPPDGSPAATPEIR	[1] Phospho (ST)|[3] Phospho (ST)	Myc box-dependent-interacting protein 1 OS=Rattus norvegicus GN=Bin1 PE=1 SV=1	0.88473	-0.0687054	0.0531893	0.0371026	45.7844	1.16535e+06	968441	790875	666507	933812	1.25822e+06	930839	2.61639e+06	918626	890755	807113	857394	696628	1.09744e+06	462664	1.6142e+06	1.30413e+06	1.05761e+06	1.14349e+06	1.04671e+06	690635	699616	958745	1.5499e+06	1.48029e+06	1.43787e+06	829908	930389	714033	801251	853907	694005	852554	812176	603982	1.57224e+06	1.141e+06	1.3558e+06	1.00842e+06	501	918.385
DC1L1_RAT	KPASVSPTTPPSPTEGEAS	[8] Phospho (ST)|[9] Phospho (ST)|[12] Phospho (ST)	Cytoplasmic dynein 1 light intermediate chain 1 OS=Rattus norvegicus GN=Dync1li1 PE=1 SV=1	0.886872	0.0367131	0.052139	0.316585	45.4208	1.45926e+06	1.44414e+06	1.20594e+06	1.11082e+06	1.10767e+06	3.01636e+06	1.78953e+06	3.86139e+06	1.67009e+06	1.39821e+06	1.41237e+06	1.14981e+06	1.18602e+06	2.13943e+06	1.74351e+06	3.35615e+06	1.91604e+06	1.82157e+06	2.3596e+06	1.95951e+06	1.39267e+06	1.21044e+06	1.75945e+06	3.51568e+06	3.49541e+06	3.27768e+06	1.76212e+06	1.01752e+06	1.71117e+06	1.69654e+06	1.06725e+06	1.44975e+06	1.03872e+06	1.72319e+06	1.37395e+06	992392	3.11639e+06	1.451e+06	1.86852e+06	303	1040.4
MAP1B_RAT	FEDEGAGFEESSEAGDYEEK	[11] Phospho (ST)|[12] Phospho (ST)	Microtubule-associated protein 1B OS=Rattus norvegicus GN=Map1b PE=1 SV=2	0.902456	-0.0768663	0.0445738	0.348563	54.0892	76689	779700	386828	384656	517752	1.004e+06	1.15273e+06	1.6154e+06	715302	727452	596989	498889	315244	953517	1.10861e+06	1.45676e+06	1.3568e+06	802784	628571	1.00488e+06	549697	392781	800485	1.53077e+06	1.24705e+06	1.0476e+06	513739	660424	377921	397208	528131	320371	444347	366392	1.18478e+06	1.16323e+06	770849	1.2934e+06	761131	862	1192.9
MAP2_RAT	GHDLSPLASDILTNTSGSMDEGDDYLPPTTPAVEK	[18] Phospho (ST)	Microtubule-associated protein 2 OS=Rattus norvegicus GN=Map2 PE=1 SV=3	0.903528	-0.187144	0.0440584	-0.35758	67.4481	1.28033e+07	1.06927e+07	1.20774e+07	1.55342e+07	1.16704e+07	7.30771e+06	1.80579e+07	331856	3.73315e+06	1.01881e+07	1.07902e+07	1.1125e+07	9.85098e+06	1.38799e+07	1.35039e+07	1.34311e+06	1.51799e+07	1.04747e+07	3.6919e+06	4.85969e+06	1.01344e+07	9.65096e+06	6.05606e+06	7.1343e+06	4.28707e+06	3.34365e+06	4.89678e+06	1.21307e+07	5.3316e+06	6.17519e+06	1.24724e+07	6.70479e+06	1.27735e+07	5.22488e+06	2.79353e+07	1.93848e+07	5.83543e+06	1.59839e+07	9.20037e+06	205	1241.89
MAP2_RAT	SPASPFAQTFGTNLEDIK	[4] Phospho (ST)	Microtubule-associated protein 2 OS=Rattus norvegicus GN=Map2 PE=1 SV=3	0.916643	-0.134695	0.0377998	0.0316882	50.0068	302779	419824	292479	323733	450856	138912	444811	26945.7	247115	270514	278262	605443	419864	252009	459392	72061.3	516030	324766	101357	214803	490087	426352	256656	247596	216926	180289	139075	470170	200109	180951	499109	205692	449430	171281	582799	332376	129354	421938	295818	2378	1001.96
E41L1_RAT	RLPSSPASPSPKGTPEK	[10] Phospho (ST)|[14] Phospho (ST)	Band 4.1-like protein 1 OS=Rattus norvegicus GN=Epb41l1 PE=1 SV=1	0.935364	-0.0409626	0.0290194	0.310882	40.2838	1.36583e+06	1.08436e+06	1.22179e+06	1.46101e+06	1.08886e+06	1.81236e+06	1.07705e+06	3.38835e+06	1.27451e+06	1.25471e+06	1.16489e+06	1.16245e+06	2.12965e+06	2.04913e+06	1.73398e+06	2.74118e+06	1.35506e+06	1.60972e+06	1.7169e+06	1.35309e+06	1.93073e+06	1.70581e+06	1.67393e+06	2.23392e+06	1.89424e+06	2.40192e+06	1.3624e+06	1.14112e+06	1.59327e+06	1.21892e+06	1.12313e+06	1.78159e+06	1.4087e+06	1.51463e+06	1.47146e+06	587830	2.0382e+06	1.14129e+06	1.56465e+06	167	632.627
ODPA_RAT	YHGHSMSDPGVSYR	[5] Phospho (ST)	Pyruvate dehydrogenase E1 component subunit alpha, somatic form, mitochondrial OS=Rattus norvegicus GN=Pdha1 PE=1 SV=2	0.952256	-0.450413	0.0212465	-1.05505	138.317	1.6253e+06	405594	897395	943674	321026	2.21926e+06	1.09472e+06	7.19978e+06	115741	348290	250850	480169	267167	531752	687323	2.92514e+06	722572	1.2374e+06	854970	425630	563633	480546	418489	892187	404996	249682	1.28646e+06	479048	948635	1.02585e+06	430986	857576	351838	1.34865e+06	863017	3.62273e+06	1.9379e+06	668560	905569	1819	558.224
TAU_RAT	SPVVSGDTSPR	[5] Phospho (ST)|[9] Phospho (ST)	Microtubule-associated protein tau OS=Rattus norvegicus GN=Mapt PE=1 SV=3	0.953547	0.0424917	0.0206579	0.426337	40.6434	1.47996e+06	1.63365e+06	1.25494e+06	1.40951e+06	1.55753e+06	1.40524e+06	1.26064e+06	3.68548e+06	2.37596e+06	1.67252e+06	1.46064e+06	1.89713e+06	3.21583e+06	1.58064e+06	1.96171e+06	3.45078e+06	1.42244e+06	1.92498e+06	2.30499e+06	2.85471e+06	3.18297e+06	3.04424e+06	2.72476e+06	2.69208e+06	1.06867e+06	2.07999e+06	2.1248e+06	2.15121e+06	1.42579e+06	1.63824e+06	2.23013e+06	1.47522e+06	2.33583e+06	1.6529e+06	1.04924e+06	282013	1.70915e+06	1.62339e+06	1.98252e+06	46	631.247
NDRG2_RAT	TASLTSAASIDGSR	[3] Phospho (ST)|[9] Phospho (ST)	Protein NDRG2 OS=Rattus norvegicus GN=Ndrg2 PE=1 SV=1	0.964365	-0.136501	0.0157586	0.0760046	70.3116	174502	429423	296347	301102	345540	471376	382800	1.68837e+06	959229	364560	353923	390813	443622	421346	399133	1.00858e+06	481021	524217	364859	588808	496171	476626	546218	647905	592965	640973	258829	543179	298235	241006	517703	279504	471269	246552	598391	572276	458992	697382	476892	904	748.806
NFM_RAT	EEEEGEKEEEEEGQEEEEEEDEGVKSDQAEEGGSEK	[26] Phospho (ST)|[34] Phospho (ST)	Neurofilament medium polypeptide OS=Rattus norvegicus GN=Nefm PE=1 SV=4	0.969274	-0.0146368	0.0135533	0.000607467	66.5553	896167	1.1196e+06	735007	611220	769064	1.84043e+06	1.36951e+06	2.63209e+06	1.59479e+06	558889	552360	536533	319484	756639	1.2764e+06	3.21397e+06	1.19483e+06	1.17512e+06	1.45177e+06	960394	448249	368324	875877	1.58903e+06	2.36036e+06	2.24063e+06	1.53423e+06	537856	873074	1.61773e+06	552174	726580	481875	1.4891e+06	863587	510669	3.01525e+06	768322	1.16325e+06	1389	1065.64
NEUM_RAT	KEGDGSATTDAAPATSPKAEEPSK	[6] Phospho (ST)|[23] Phospho (ST)	Neuromodulin OS=Rattus norvegicus GN=Gap43 PE=1 SV=1	0.974045	-0.226196	0.011421	-0.236974	77.4922	1.42883e+06	370904	1.22186e+06	1.17401e+06	302006	2.04976e+06	402512	4.05306e+06	2.34641e+06	696117	643474	707370	1.05982e+06	944030	1.11751e+06	3.01129e+06	762282	1.31125e+06	1.23691e+06	747836	1.09847e+06	1.06953e+06	810189	1.19072e+06	1.00087e+06	1.45916e+06	2.03354e+06	682603	1.13553e+06	1.6408e+06	734842	1.15679e+06	713128	1.66426e+06	553653	346659	2.39329e+06	750607	1.12097e+06	978	835.686
MAP2_RAT	SVPSEAVVAESSTGLPPVADDSQPVKPDSQLEDMGYCVFNK	[4] Phospho (ST)|[37] Carbamidomethyl (C)	Microtubule-associated protein 2 OS=Rattus norvegicus GN=Map2 PE=1 SV=3	0.98636	-0.131446	0.00596466	-0.345182	63.5033	4.38149e+06	4.63408e+06	4.0807e+06	4.8323e+06	4.666e+06	2.66026e+06	7.9958e+06	812520	382728	4.04533e+06	4.09762e+06	4.15308e+06	3.19172e+06	5.52456e+06	4.99315e+06	590613	5.23117e+06	3.89842e+06	1.53232e+06	2.16698e+06	3.55924e+06	3.37868e+06	2.62744e+06	3.09311e+06	2.04647e+06	1.301e+06	2.26387e+06	4.29981e+06	2.60408e+06	2.70377e+06	4.14832e+06	2.79567e+06	4.52977e+06	2.73874e+06	1.03583e+07	8.66263e+06	1.85643e+06	4.51202e+06	3.55893e+06	532	1477.34
CXA1_RAT	MGQAGSTISNSHAQPFDFPDDNQNAK	[6] Phospho (ST)|[11] Phospho (ST)	Gap junction alpha-1 protein OS=Rattus norvegicus GN=Gja1 PE=1 SV=2	0.993072	-0.223	0.00301909	-0.587232	96.8378	2.426e+06	1.79957e+06	1.89642e+06	1.90577e+06	1.75906e+06	3.88134e+06	3.48229e+06	1.49809e+07	7.80325e+06	2.57123e+06	1.96941e+06	1.25822e+06	1.59269e+06	3.12782e+06	2.46938e+06	3.0722e+06	2.4018e+06	3.43514e+06	3.09444e+06	2.78349e+06	1.77623e+06	1.51225e+06	2.47651e+06	4.16812e+06	2.77295e+06	2.41039e+06	3.00928e+06	1.97436e+06	2.50461e+06	2.57207e+06	1.6246e+06	2.46899e+06	2.03775e+06	2.42353e+06	4.1332e+06	7.54545e+06	4.36851e+06	3.2066e+06	2.94317e+06	351	979.724
ADDB_RAT	DAATEEPGSPVKSTPASPVQSPTR	[9] Phospho (ST)|[13] Phospho (ST)|[14] Phospho (ST)	Beta-adducin OS=Rattus norvegicus GN=Add2 PE=2 SV=4	0.994458	0.0317359	0.00241358	0.131314	47.7652	1.46161e+06	1.21209e+06	1.1323e+06	1.26032e+06	953952	2.26681e+06	1.23572e+06	3.76392e+06	1.61803e+06	1.18385e+06	1.14679e+06	786788	935559	1.50431e+06	1.36735e+06	1.3584e+06	1.16995e+06	1.43281e+06	2.4668e+06	1.50775e+06	1.13531e+06	866350	1.37303e+06	2.22945e+06	2.68699e+06	2.687e+06	1.54104e+06	805510	1.4509e+06	1.44216e+06	749674	1.48397e+06	810246	1.48347e+06	945448	692564	2.08942e+06	846450	1.46468e+06	277	883.702
NFH_RAT	SPAEAKSPAEAKSPAEVK	[7] Phospho (ST)|[13] Phospho (ST)	Neurofilament heavy polypeptide OS=Rattus norvegicus GN=Nefh PE=1 SV=4	0.995586	0.260271	0.00192113	-0.474769	112.598	106539	36067.2	119694	122218	64071	454132	130352	739900	288660	54474.9	39627.6	78753.3	68810.8	147409	198715	852193	158082	215276	255252	144267	61676	64989.3	121628	296355	196097	383667	632939	15334.7	303356	587927	19223.8	329067	24157.5	618014	28133	64154.1	960886	49621.1	257837	1230	652.962
NFH_RAT	SPAEAKSPAEAKSPAEAK	[1] Phospho (ST)|[7] Phospho (ST)|[13] Phospho (ST)	Neurofilament heavy polypeptide OS=Rattus norvegicus GN=Nefh PE=1 SV=4	0.996905	0.240112	0.00134621	-0.693822	124.324	62829.7	36386.8	85447.7	61849.2	46299.3	275366	62414.7	456178	125890	18748.4	15828.3	53029	17534	57989.2	158112	633965	161094	136998	147603	53908.1	39124.8	24809.5	40292.6	36085.1	111929	211885	386315	15099.4	190105	457598	20006.2	194314	13429.8	395195	13221.1	69976.4	780716	34502.4	161806	1738	670.274
[truncated: 2 more columns]

## Sheet: Suppl. Table 2
X.	count_ca	count_cs	count_wa	count_ws	mean_ca	mean_cs	mean_wa	mean_ws	sd_ca	sd_cs	sd_wa	sd_ws	median_ca	median_cs	median_wa	median_ws	pval_trt	pval_rfc	pval_trtXrfc	homo_test	norm_test	Protein	Phospho	Description	pvalue_adj_interaction	adjpval_trtXrfc_annotOnly
1876	8	12	8	9	161000	200583	332447	1.04159e+06	37017.4	65991	198517	354895	162500	187000	275612	940000	4.54511e-09	8.31067e-06	1.9436e-05	0.0503058	1.79898e-05	SYT2_RAT	[13] Phospho (ST)	Synaptotagmin-2 OS=Rattus norvegicus GN=Syt2 PE=1 SV=1	0.00673204	0.00673204
607	8	12	8	9	209362	217858	354011	1.51902e+06	94847.5	73907.1	238206	679249	204000	223000	299871	1.43559e+06	2.83487e-07	5.41638e-05	2.81675e-05	9.56218e-08	0.00285961	NFH_RAT	[7] Phospho (ST)	Neurofilament heavy polypeptide OS=Rattus norvegicus GN=Nefh PE=1 SV=4	0.00673204	0.00673204
1242	8	12	8	9	146450	180725	282276	778353	61853.6	85343.2	175680	244054	136000	179000	199984	816984	1.8841e-08	2.9322e-05	9.21792e-05	0.02223	0.0350065	NFH_RAT	[7] Phospho (ST)	Neurofilament heavy polypeptide OS=Rattus norvegicus GN=Nefh PE=1 SV=4	0.0146872	0.0146872
1236	8	12	8	9	1245250	1.28417e+06	1.07678e+06	2.06214e+06	250873	270570	274451	486845	1320000	1190000	1.2112e+06	1.96011e+06	0.00512627	0.000123349	0.000161109	0.189696	0.13862	MAP1A_RAT	[4] Phospho (ST)|[7] Carbamidomethyl (C)	Microtubule-associated protein 1A OS=Rattus norvegicus GN=Map1a PE=1 SV=1	0.0192525	0.0192525
434	8	12	8	9	149612	204500	255487	813111	94276.4	79542.9	166874	330579	149500	230500	234619	814484	1.50049e-06	6.36154e-05	0.000384498	0.000250286	0.165742	NFH_RAT	[1] Phospho (ST)	Neurofilament heavy polypeptide OS=Rattus norvegicus GN=Nefh PE=1 SV=4	0.036758	0.036758
1212	8	12	8	9	36650	57115.8	87241.4	318807	16227.1	26505.1	67868.6	154353	35150	65750	55856.3	272236	1.67757e-06	0.00015216	0.000637442	0.00107153	0.00113978	NFH_RAT	[7] Phospho (ST)	Neurofilament heavy polypeptide OS=Rattus norvegicus GN=Nefh PE=1 SV=4	0.0507829	0.0507829
2959	8	12	8	9	37945	66940	87620.3	350454	30894.6	45467	66692.8	177145	40800	69950	75786.4	396334	6.6102e-06	0.000147709	0.00100346	0.0021056	0.0249732	NFM_RAT	[15] Phospho (ST)	Neurofilament medium polypeptide OS=Rattus norvegicus GN=Nefm PE=1 SV=4	0.0599564	0.0599564
291	8	12	8	9	2397500	1477500	1.72677e+06	2.50536e+06	861158	220995	552774	1.03389e+06	2510000	1420000	1.57215e+06	2.43579e+06	0.216081	0.601379	0.000996545	0.0305814	0.00699827	IPP2_RAT	[4] Phospho (ST)|[5] Phospho (ST)	Protein phosphatase inhibitor 2 OS=Rattus norvegicus GN=Ppp1r2 PE=2 SV=2	0.0599564	0.0599564
1494	8	12	8	9	31412.5	54737.5	109802	350833	6589.05	22307.8	73751	170694	31750	59600	82690	259268	3.4235e-07	0.000243313	0.00113556	0.000847354	0.003416	NFH_RAT	[6] Phospho (ST)	Neurofilament heavy polypeptide OS=Rattus norvegicus GN=Nefh PE=1 SV=4	0.060311	0.060311
658	8	12	8	9	333000	504358	241255	3.44307e+06	301769	303210	285674	2.60693e+06	250500	615000	176865	2.67453e+06	0.00145674	0.000887682	0.00146566	2.45012e-05	1.48173e-05	NFH_RAT	[6] Phospho (ST)	Neurofilament heavy polypeptide OS=Rattus norvegicus GN=Nefh PE=1 SV=4	0.0700585	0.0700585
116	8	12	8	9	1551250	2517500	3.77002e+06	9.86826e+06	386317	627450	2.2146e+06	4.29582e+06	1465000	2460000	3.40754e+06	9.98599e+06	5.47634e-07	0.000162787	0.00279532	1.70725e-06	0.0102627	NFH_RAT	[11] Phospho (ST)	Neurofilament heavy polypeptide OS=Rattus norvegicus GN=Nefh PE=1 SV=4	0.121469	0.121469
1881	8	12	8	9	26356.2	38095.8	64928.6	122105	18173.9	20374.5	22122.8	27691.7	21700	35000	56783.7	131365	1.07069e-09	9.24605e-05	0.0044467	0.872593	0.169688	PP14A_RAT	[5] Phospho (ST)	Protein phosphatase 1 regulatory subunit 14A OS=Rattus norvegicus GN=Ppp1r14a PE=2 SV=1	0.160985	0.160985
1195	8	12	8	9	294512	217267	284994	657907	230348	94129.6	175266	345301	190000	245000	274680	773312	0.00313444	0.0802261	0.00471503	0.0388103	0.367305	HS90B_RAT	[6] Phospho (ST)	Heat shock protein HSP 90-beta OS=Rattus norvegicus GN=Hsp90ab1 PE=1 SV=4	0.160985	0.160985
1403	8	12	8	9	643000	403417	448038	939886	350008	182969	278091	549172	704000	377000	487831	961880	0.0840058	0.38937	0.00412331	0.415458	0.00793012	MAP1A_RAT	[7] Phospho (ST)|[11] Phospho (ST)|[15] Oxidation (M)	Microtubule-associated protein 1A OS=Rattus norvegicus GN=Map1a PE=1 SV=1	0.160985	0.160985
597	8	12	8	9	1546250	1204250	738972	1.31623e+06	469709	520509	267913	491796	1330000	1330000	745287	1.09716e+06	0.0588956	0.564654	0.00508009	0.234718	0.0220783	ADDB_RAT	[12] Phospho (ST)|[16] Phospho (ST)|[18] Phospho (ST)	Beta-adducin OS=Rattus norvegicus GN=Add2 PE=2 SV=4	0.161885	0.161885
344	8	12	8	9	95662.5	221383	385833	1.22307e+06	64508.7	100095	190784	713272	100750	238500	353345	916406	5.29309e-06	0.000673986	0.00656225	8.49816e-05	0.00192109	NFH_RAT	[7] Phospho (ST)	Neurofilament heavy polypeptide OS=Rattus norvegicus GN=Nefh PE=1 SV=4	0.196047	0.196047
2090	8	12	8	9	54560	38998.3	60576.4	131068	66552.3	25031.4	48908	45303.6	21250	31500	46549.8	133240	0.00159197	0.118048	0.00887113	0.572898	0.0499785	NUCKS_RAT	[5] Phospho (ST)	Nuclear ubiquitous casein and cyclin-dependent kinases substrate OS=Rattus norvegicus GN=Nucks1 PE=1 SV=1	0.223179	0.223179
99	8	12	8	9	1108000	1.32158e+06	2.74624e+06	1.50617e+06	850965	954018	551567	607307	978000	1017000	2.80071e+06	1.67078e+06	0.00226173	0.0811572	0.00869562	0.0786891	0.492169	MAP2_RAT	[3] Phospho (ST)	Microtubule-associated protein 2 OS=Rattus norvegicus GN=Map2 PE=1 SV=3	0.223179	0.223179
277	8	12	8	9	1870750	1.19417e+06	1.18162e+06	1.65608e+06	732404	441219	235333	876999	1870000	1192500	1.1769e+06	1.26032e+06	0.875445	0.50692	0.00821621	0.168488	0.00482864	ADDB_RAT	[9] Phospho (ST)|[13] Phospho (ST)|[14] Phospho (ST)	Beta-adducin OS=Rattus norvegicus GN=Add2 PE=2 SV=4	0.223179	0.223179
741	8	12	8	9	688375	967083	1.13692e+06	830746	193150	348825	219637	432647	681500	960500	1.09017e+06	838529	0.270678	0.966494	0.0103481	0.123098	0.930937	KPCG_RAT	[1] Phospho (ST)|[3] Carbamidomethyl (C)	Protein kinase C gamma type OS=Rattus norvegicus GN=Prkcg PE=1 SV=1	0.247319	0.247319
2607	8	12	8	9	499875	615000	638366	1.48249e+06	117374	299819	446298	648929	502500	478500	524041	1.24627e+06	0.000743851	0.00257402	0.0139215	0.15526	0.00047873	MAP1B_RAT	[18] Phospho (ST)	Microtubule-associated protein 1B OS=Rattus norvegicus GN=Map1b PE=1 SV=2	0.316881	0.316881
80	8	12	8	9	7765000	4.92333e+06	5.11986e+06	4.38363e+06	1.50161e+06	1.54042e+06	277609	967146	7555000	4855000	5.08745e+06	4.17674e+06	0.00246524	7.24294e-05	0.0149415	0.00925987	0.915413	KCC2A_RAT	[6] Phospho (ST)|[8] Phospho (ST)|[9] Phospho (ST)	Calcium/calmodulin-dependent protein kinase type II subunit alpha OS=Rattus norvegicus GN=Camk2a PE=1 SV=1	0.324637	0.324637
776	8	12	8	9	330000	449667	541908	1.13087e+06	77443.1	227879	262473	435333	338500	368500	538903	1.03517e+06	2.70722e-05	0.000950924	0.0174712	0.129052	0.0010965	PENK_RAT	[15] Phospho (ST)	Proenkephalin-A OS=Rattus norvegicus GN=Penk PE=1 SV=1	0.363098	0.363098
213	8	12	8	9	1509250	1.89692e+06	1.68268e+06	3.63658e+06	704467	1.27625e+06	659447	919572	1390000	1685000	1.54468e+06	3.74223e+06	0.00460172	0.00147881	0.0213795	0.224073	0.769467	NFM_RAT	[7] Phospho (ST)|[15] Phospho (ST)	Neurofilament medium polypeptide OS=Rattus norvegicus GN=Nefm PE=1 SV=4	0.393055	0.393055
949	8	12	8	9	322750	263367	336133	445037	95416	93531.4	87231.5	131739	353500	260500	330660	414129	0.00364048	0.574207	0.020041	0.624922	0.0419757	PEX19_RAT	[4] Phospho (ST)|[8] Phospho (ST)	Peroxisomal biogenesis factor 19 OS=Rattus norvegicus GN=Pex19 PE=2 SV=1	0.393055	0.393055
1419	8	12	8	9	674000	643500	432661	662671	169812	188332	92449.8	157897	683000	605000	408676	632170	0.0646816	0.0958048	0.0205602	0.493682	0.0907147	BSN_RAT	[7] Phospho (ST)|[10] Phospho (ST)|[13] Phospho (ST)	Protein bassoon OS=Rattus norvegicus GN=Bsn PE=1 SV=3	0.393055	0.393055
947	8	12	8	9	420375	488833	521233	988865	197957	158158	172563	404406	359000	423500	540545	913415	0.000732311	0.00426177	0.022566	0.205458	0.0370771	CALX_RAT	[10] Phospho (ST)	Calnexin OS=Rattus norvegicus GN=Canx PE=1 SV=1	0.399501	0.399501
1239	8	12	8	9	40118.8	67514.2	159132	314701	28826.7	26571.3	64470.8	151116	40900	72600	145574	292810	9.79776e-08	0.00318193	0.0262791	5.941e-06	0.0309364	NFH_RAT	[7] Phospho (ST)	Neurofilament heavy polypeptide OS=Rattus norvegicus GN=Nefh PE=1 SV=4	0.4238	0.4238
1312	8	12	8	9	306500	352000	382991	807213	75679.8	216981	181111	386013	299000	251000	349242	972977	0.00183428	0.0099062	0.0267072	0.00974125	0.545633	NFH_RAT	[7] Phospho (ST)|[13] Phospho (ST)	Neurofilament heavy polypeptide OS=Rattus norvegicus GN=Nefh PE=1 SV=4	0.4238	0.4238
535	8	12	8	9	850875	525500	538435	535417	257008	214129	134842	197542	900000	527000	519717	497617	0.0903356	0.0160671	0.0253415	0.596823	0.582753	CAPS1_RAT	[8] Phospho (ST)|[12] Phospho (ST)|[15] Phospho (ST)	Calcium-dependent secretion activator 1 OS=Rattus norvegicus GN=Cadps PE=1 SV=1	0.4238	0.4238
1351	8	12	8	9	606625	415667	471179	597924	169130	81557.9	128303	357035	630500	430000	453072	486692	0.50229	0.544992	0.0274849	0.384175	2.17848e-06	HMGA1_RAT	[10] Phospho (ST)|[11] Phospho (ST)	High mobility group protein HMG-I/HMG-Y OS=Rattus norvegicus GN=Hmga1 PE=1 SV=3	0.4238	0.4238
68	8	12	8	9	1500625	2181000	6.52788e+06	1.44236e+07	533040	879385	4.713e+06	9.22454e+06	1415000	2340000	5.60001e+06	1.43887e+07	8.42091e-06	0.0216479	0.0401304	0.00475666	1.08524e-06	NFL_RAT	[10] Phospho (ST)	Neurofilament light polypeptide OS=Rattus norvegicus GN=Nefl PE=1 SV=3	0.445217	0.445217
122	8	12	8	9	429125	1078250	1.33134e+06	3.39908e+06	150398	650544	574493	1.81066e+06	471500	1001500	1.11764e+06	2.89859e+06	2.89392e-05	0.000411227	0.0419137	0.000257364	0.116357	MBP_RAT	[1] Phospho (ST)	Myelin basic protein S OS=Rattus norvegicus GN=Mbp PE=1 SV=3	0.445217	0.445217
2433	8	12	8	9	216725	276583	346989	605724	119909	123362	68803.6	206599	223500	240500	318516	604467	1.71382e-05	0.00234234	0.0400404	0.152439	0.375375	MAP1A_RAT	[12] Phospho (ST)	Microtubule-associated protein 1A OS=Rattus norvegicus GN=Map1a PE=1 SV=1	0.445217	0.445217
545	8	12	8	9	235688	414317	728388	515291	218076	262682	321667	228351	127450	384000	657027	508759	0.00321665	0.954349	0.0306367	0.561349	0.0442967	DYN1_RAT	[2] Phospho (ST)	Dynamin-1 OS=Rattus norvegicus GN=Dnm1 PE=1 SV=2	0.445217	0.445217
2021	8	12	8	9	68062.5	89088.3	161888	100258	58661.1	77819.2	34422.8	37832.1	57200	49600	153545	89273.9	0.0157632	0.363913	0.039569	0.251798	0.0127203	TAU_RAT	[1] Phospho (ST)	Microtubule-associated protein tau OS=Rattus norvegicus GN=Mapt PE=1 SV=3	0.445217	0.445217
315	8	12	8	9	1290000	1.05792e+06	1.22986e+06	1.69694e+06	144716	276838	183222	880807	1275000	1001500	1.21953e+06	1.48734e+06	0.0448854	0.548756	0.0341509	0.198178	1.68476e-07	BSN_RAT	[1] Phospho (ST)|[9] Phospho (ST)	Protein bassoon OS=Rattus norvegicus GN=Bsn PE=1 SV=3	0.445217	0.445217
2861	8	12	8	9	29180	52332.5	74320	30982.7	30505.6	67324.5	35967.6	22052.5	17115	14700	61029.2	27727.6	0.586489	0.602656	0.0368091	0.328878	0.000861215	MRP_RAT	[8] Phospho (ST)	MARCKS-related protein OS=Rattus norvegicus GN=Marcksl1 PE=2 SV=3	0.445217	0.445217
1504	8	12	8	9	429125	739917	767791	2.01951e+06	109737	430367	342470	1.1321e+06	395500	609500	763548	2.34198e+06	0.000438664	0.00110725	0.0325239	0.0576368	0.000111856	PPR1B_RAT	[18] Phospho (ST)	Protein phosphatase 1 regulatory subunit 1B OS=Rattus norvegicus GN=Ppp1r1b PE=2 SV=1	0.445217	0.445217
2630	8	12	8	9	28649.2	50910	128828	75910.5	27605.4	61860.5	60458.3	50766.1	21250	17750	127894	105022	0.00205257	0.469079	0.0418805	0.714834	0.527592	CAP2_RAT	[9] Phospho (ST)	Adenylyl cyclase-associated protein 2 OS=Rattus norvegicus GN=Cap2 PE=2 SV=1	0.445217	0.445217
819	8	12	8	9	272875	288725	240279	456651	120006	161977	44376.8	174830	279000	290500	249374	499769	0.126541	0.0245227	0.0392418	0.015788	0.894888	FNBP1_RAT	[4] Phospho (ST)|[7] Phospho (ST)	Formin-binding protein 1 OS=Rattus norvegicus GN=Fnbp1 PE=1 SV=2	0.445217	0.445217
2867	8	12	8	9	514500	352250	286549	390793	107183	193033	192428	202232	537500	289000	262746	320839	0.21452	0.538715	0.0339205	0.471976	0.00589035	HS90A_RAT	[5] Phospho (ST)	Heat shock protein HSP 90-alpha OS=Rattus norvegicus GN=Hsp90aa1 PE=1 SV=3	0.445217	0.445217
2572	8	12	8	9	107975	124956	130459	360743	84187.4	76686.8	162507	236180	92100	145000	66812.2	313235	0.0106686	0.0255203	0.0408185	0.257493	0.000733846	SCG2_RAT	[12] Phospho (ST)	Secretogranin-2 OS=Rattus norvegicus GN=Scg2 PE=2 SV=1	0.445217	0.445217
1222	8	12	8	9	208238	226450	352468	207152	94917.4	145515	75878.9	97336.9	221000	216000	332399	210497	0.135751	0.125489	0.0353004	0.0850625	0.451131	SRCN1_RAT	[3] Phospho (ST)	SRC kinase signaling inhibitor 1 OS=Rattus norvegicus GN=Srcin1 PE=1 SV=1	0.445217	0.445217
67	8	12	8	9	9450000	5.88583e+06	5.89797e+06	6.69681e+06	3.97141e+06	1.98516e+06	1.46422e+06	3.79514e+06	9220000	5670000	5.92545e+06	5.22579e+06	0.313446	0.129137	0.032598	0.0930273	0.0252318	ADDB_RAT	[9] Phospho (ST)|[13] Phospho (ST)|[14] Phospho (ST)|[17] Phospho (ST)	Beta-adducin OS=Rattus norvegicus GN=Add2 PE=2 SV=4	0.445217	0.445217
1208	8	12	8	9	214500	256408	527040	993295	46675.2	92671.4	443059	440373	224500	247500	396003	815940	6.76611e-06	0.0228816	0.0435674	0.150631	5.37058e-07	NFM_RAT	[15] Phospho (ST)	Neurofilament medium polypeptide OS=Rattus norvegicus GN=Nefm PE=1 SV=4	0.452722	0.452722
52	8	12	8	9	5740000	4.18833e+06	3.80371e+06	4.66483e+06	1.762e+06	1.89438e+06	1.56525e+06	1.67414e+06	5720000	4260000	3.39833e+06	4.90722e+06	0.347509	0.474424	0.0462541	0.864913	0.524061	SYN1_RAT	[20] Phospho (ST)|[22] Phospho (ST)	Synapsin-1 OS=Rattus norvegicus GN=Syn1 PE=1 SV=3	0.470414	0.470414
96	8	12	8	9	1121250	1.19417e+06	1.63182e+06	1.0897e+06	569900	461149	250323	467616	1210000	1160000	1.54182e+06	921289	0.238403	0.163231	0.0502469	0.285073	0.799282	MAP2_RAT	[3] Phospho (ST)|[9] Phospho (ST)	Microtubule-associated protein 2 OS=Rattus norvegicus GN=Map2 PE=1 SV=3	0.500375	0.500375
783	8	12	8	9	922875	872667	1.32843e+06	2.30067e+06	715791	518471	591592	1.13461e+06	758500	771500	1.18543e+06	1.84516e+06	0.000646701	0.101074	0.053125	0.229293	0.155756	SYN1_RAT	[20] Phospho (ST)	Synapsin-1 OS=Rattus norvegicus GN=Syn1 PE=1 SV=3	0.51824	0.51824
527	8	12	8	9	921250	1320500	2.11465e+06	4.03143e+06	241149	453285	1.60193e+06	1.72514e+06	931500	1295000	1.60148e+06	3.4919e+06	1.21196e-05	0.00699106	0.0582947	0.0793483	3.09261e-05	NFM_RAT	[4] Phospho (ST)	Neurofilament medium polypeptide OS=Rattus norvegicus GN=Nefm PE=1 SV=4	0.52597	0.52597
66	8	12	8	9	4905000	7.03333e+06	7.67998e+06	1.31827e+07	2.22789e+06	2.44345e+06	1.82944e+06	3.5321e+06	4770000	6330000	7.35731e+06	1.28782e+07	1.2338e-05	0.000149373	0.060432	0.560552	0.527419	HS90A_RAT	[13] Phospho (ST)	Heat shock protein HSP 90-alpha OS=Rattus norvegicus GN=Hsp90aa1 PE=1 SV=3	0.52597	0.52597
763	8	12	8	9	1064500	835167	1.05233e+06	1.43395e+06	235048	302993	298340	811010	1011500	779000	975219	1.0805e+06	0.0422289	0.717386	0.059597	0.509856	1.00462e-05	SC31A_RAT	[4] Phospho (ST)|[9] Phospho (ST)	Protein transport protein Sec31A OS=Rattus norvegicus GN=Sec31a PE=1 SV=2	0.52597	0.52597
802	8	12	8	9	424125	353083	290971	346575	100269	111710	25068.7	113592	437000	349000	295383	300876	0.0669256	0.721815	0.0605196	0.0262943	0.762327	HDGR2_RAT	[3] Phospho (ST)|[4] Phospho (ST)	Hepatoma-derived growth factor-related protein 2 OS=Rattus norvegicus GN=Hdgfrp2 PE=1 SV=2	0.52597	0.52597
1085	8	12	8	9	568625	389250	489710	726234	298208	317983	278680	347930	476000	283500	416116	740624	0.14635	0.88224	0.0550591	0.962624	0.00122204	ADDA_RAT	[11] Phospho (ST)|[14] Phospho (ST)	Alpha-adducin OS=Rattus norvegicus GN=Add1 PE=1 SV=2	0.52597	0.52597
861	8	12	8	9	1070500	1.11617e+06	1.03755e+06	1.50067e+06	317250	281962	301706	378811	998000	1015000	1.10263e+06	1.511e+06	0.0885768	0.0297251	0.058345	0.989588	0.450971	SYN1_RAT	[8] Phospho (ST)	Synapsin-1 OS=Rattus norvegicus GN=Syn1 PE=1 SV=3	0.52597	0.52597
1023	8	12	8	9	296650	509333	523793	1.07042e+06	170648	181885	120530	457935	359000	492500	534319	1.06683e+06	0.000100496	0.000212261	0.0692046	0.16715	0.000107478	TEBP_RAT	[6] Phospho (ST)|[10] Oxidation (M)	Prostaglandin E synthase 3 OS=Rattus norvegicus GN=Ptges3 PE=1 SV=2	0.527319	0.527319
402	8	12	8	9	1862500	1650750	1.09164e+06	1.46647e+06	479695	557301	263908	438327	1820000	1675000	1.14077e+06	1.39942e+06	0.00625631	0.683707	0.0657413	0.420402	0.229287	SYN1_RAT	[2] Phospho (ST)|[8] Phospho (ST)	Synapsin-1 OS=Rattus norvegicus GN=Syn1 PE=1 SV=3	0.527319	0.527319
2900	8	12	8	9	48240	59135	124928	82349	40168.3	49164.2	27739.5	42618.8	40250	47650	122206	81544	0.00155962	0.316181	0.0639868	0.242146	0.162286	DLG4_RAT	[3] Phospho (ST)	Disks large homolog 4 OS=Rattus norvegicus GN=Dlg4 PE=1 SV=1	0.527319	0.527319
1931	8	12	8	9	285625	252433	275820	455933	169192	181215	132346	185546	328000	199000	248216	456075	0.0696993	0.247467	0.0694871	0.356714	0.0189013	DNM1L_RAT	[10] Phospho (ST)	Dynamin-1-like protein OS=Rattus norvegicus GN=Dnm1l PE=1 SV=1	0.527319	0.527319
1713	8	12	8	9	307750	240167	309413	468783	156577	98924.1	128325	285786	349500	206000	334570	404595	0.038694	0.517328	0.0648059	0.431408	0.0522292	MAP1B_RAT	[4] Phospho (ST)|[6] Oxidation (M)|[15] Phospho (ST)	Microtubule-associated protein 1B OS=Rattus norvegicus GN=Map1b PE=1 SV=2	0.527319	0.527319
519	8	12	8	9	766000	513500	714379	758445	233430	242627	180156	257073	842500	468000	754040	734563	0.117812	0.151903	0.0644857	0.849969	0.905365	CAPS1_RAT	[8] Phospho (ST)|[15] Phospho (ST)	Calcium-dependent secretion activator 1 OS=Rattus norvegicus GN=Cadps PE=1 SV=1	0.527319	0.527319
1420	8	12	8	9	179712	84341.7	138809	218812	217171	40421.2	167525	114121	68450	89550	103957	262895	0.213487	0.779538	0.0695003	0.3569	7.52217e-05	MAP2_RAT	[6] Phospho (ST)	Microtubule-associated protein 2 OS=Rattus norvegicus GN=Map2 PE=1 SV=3	0.527319	0.527319
2458	8	12	8	9	184250	143750	165487	198405	32490.7	23203.2	44276.9	103690	181000	139500	151987	193189	0.24279	0.756602	0.0687436	0.11854	5.80654e-06	OXR1_RAT	[5] Phospho (ST)|[6] Phospho (ST)	Oxidation resistance protein 1 OS=Rattus norvegicus GN=Oxr1 PE=1 SV=3	0.527319	0.527319
764	8	12	8	9	2967500	2.94667e+06	1.58543e+06	3.36127e+06	1.4608e+06	1.27399e+06	1.03134e+06	1.91354e+06	2775000	2730000	1.43273e+06	3.12238e+06	0.376327	0.0983725	0.0723071	0.779318	0.260547	SYT1_RAT	[14] Phospho (ST)	Synaptotagmin-1 OS=Rattus norvegicus GN=Syt1 PE=1 SV=3	0.530069	0.530069
2972	8	12	8	9	442012	630350	324577	1.05226e+06	469241	400309	213453	579162	193500	690500	255073	1.18058e+06	0.290845	0.00468609	0.0731895	0.191161	0.87303	MAP2_RAT	[6] Phospho (ST)	Microtubule-associated protein 2 OS=Rattus norvegicus GN=Map2 PE=1 SV=3	0.530069	0.530069
1131	8	12	8	9	623375	550750	448879	667894	196200	209039	153662	338191	521500	523500	439546	605734	0.848367	0.419295	0.0721867	0.636534	0.103856	RTN4_RAT	[10] Phospho (ST)|[14] Phospho (ST)	Reticulon-4 OS=Rattus norvegicus GN=Rtn4 PE=1 SV=1	0.530069	0.530069
1382	8	12	8	9	177125	246417	291936	426613	26583.8	56572.5	68900.7	52593.9	182000	236000	291124	428897	2.11369e-09	3.2895e-06	0.0773634	0.448576	0.387102	CNTP1_RAT	[13] Phospho (ST)	Contactin-associated protein 1 OS=Rattus norvegicus GN=Cntnap1 PE=1 SV=1	0.530633	0.530633
1466	8	12	8	9	626625	720250	940330	1.42867e+06	222205	380030	163396	480355	506500	668000	917353	1.39255e+06	7.71077e-05	0.0214014	0.0970963	0.149235	0.00548837	MAP1A_RAT	[3] Phospho (ST)	Microtubule-associated protein 1A OS=Rattus norvegicus GN=Map1a PE=1 SV=1	0.530633	0.530633
2144	8	12	8	9	706375	1.10858e+06	1.13874e+06	2.0597e+06	156198	472228	264854	598579	672000	1025000	1.0273e+06	2.2152e+06	3.02456e-05	6.76907e-05	0.0766428	0.0148615	0.342938	PAK1_RAT	[12] Phospho (ST)	Serine/threonine-protein kinase PAK 1 OS=Rattus norvegicus GN=Pak1 PE=1 SV=3	0.530633	0.530633
969	8	12	8	9	325625	464333	543627	1.06471e+06	85763.7	208166	213122	587737	325000	377500	539406	723383	0.000654259	0.00676596	0.0922133	0.0986244	0.00048198	S4A4_RAT	[4] Phospho (ST)	Electrogenic sodium bicarbonate cotransporter 1 OS=Rattus norvegicus GN=Slc4a4 PE=1 SV=1	0.530633	0.530633
340	8	12	8	9	488750	613667	747241	1.26741e+06	190536	360644	357583	415859	577500	525000	681441	1.25633e+06	0.000323127	0.0111098	0.0965125	0.288968	0.498685	NFH_RAT	[1] Phospho (ST)|[7] Phospho (ST)	Neurofilament heavy polypeptide OS=Rattus norvegicus GN=Nefh PE=1 SV=4	0.530633	0.530633
105	8	12	8	9	21775000	2.76417e+07	1.76158e+07	1.15342e+07	3.55478e+06	1.66616e+07	6.13705e+06	6.1548e+06	20250000	22550000	1.91331e+07	1.36296e+07	0.00377718	0.940357	0.100344	0.544113	5.4989e-08	MAP2_RAT	[16] Phospho (ST)|[25] Phospho (Y)	Microtubule-associated protein 2 OS=Rattus norvegicus GN=Map2 PE=1 SV=3	0.530633	0.530633
922	8	12	8	9	615625	763583	807540	1.75934e+06	183609	308948	326558	1.26126e+06	551500	585000	678250	1.28555e+06	0.00955717	0.0244149	0.0805251	0.170245	1.22379e-06	KAP3_RAT	[3] Phospho (ST)|[5] Carbamidomethyl (C)	cAMP-dependent protein kinase type II-beta regulatory subunit OS=Rattus norvegicus GN=Prkar2b PE=1 SV=3	0.530633	0.530633
1067	8	12	8	9	794375	504083	525856	380762	146896	127094	95394.8	126643	754500	483000	518126	372244	0.000232068	7.22502e-06	0.0922888	0.681844	0.0140704	KCC2A_RAT	[8] Phospho (ST)|[9] Phospho (ST)|[11] Phospho (ST)	Calcium/calmodulin-dependent protein kinase type II subunit alpha OS=Rattus norvegicus GN=Camk2a PE=1 SV=1	0.530633	0.530633
1436	8	12	8	9	111925	208083	222468	240238	32835.3	73621.2	38988.4	91045.6	112000	207000	213788	247448	0.0073724	0.0107892	0.0844136	0.0510347	0.305166	RTN3_RAT	[2] Phospho (ST)	Reticulon-3 OS=Rattus norvegicus GN=Rtn3 PE=1 SV=1	0.530633	0.530633
1913	8	12	8	9	1676500	1019250	818759	796177	833716	552515	319302	333200	1550000	870000	872439	649272	0.0125396	0.0558856	0.0903466	0.209595	0.00153359	MAP2_RAT	[5] Phospho (ST)|[7] Phospho (ST)|[8] Phospho (ST)|[22] Phospho (Y)	Microtubule-associated protein 2 OS=Rattus norvegicus GN=Map2 PE=1 SV=3	0.530633	0.530633
1250	8	12	8	9	255225	340983	300772	640615	192418	234767	118304	257759	211500	319500	285457	605616	0.0184884	0.00670636	0.0825234	0.218556	0.149536	PPR1B_RAT	[5] Phospho (ST)|[6] Phospho (ST)	Protein phosphatase 1 regulatory subunit 1B OS=Rattus norvegicus GN=Ppp1r1b PE=2 SV=1	0.530633	0.530633
2442	8	12	8	9	357838	151150	105643	191425	448408	112342	237376	176406	110100	157500	15838.8	104527	0.337134	0.422566	0.0979549	0.340804	2.96333e-05	ODPA_RAT	[5] Phospho (ST)|[6] Oxidation (M)	Pyruvate dehydrogenase E1 component subunit alpha, somatic form, mitochondrial OS=Rattus norvegicus GN=Pdha1 PE=1 SV=2	0.530633	0.530633
540	8	12	8	9	545125	478500	531016	703247	148289	238193	101867	276378	581000	502000	552514	586693	0.101257	0.521764	0.0980926	0.180658	0.208955	ADDB_RAT	[5] Phospho (ST)|[8] Phospho (ST)	Beta-adducin OS=Rattus norvegicus GN=Add2 PE=2 SV=4	0.530633	0.530633
1994	8	12	8	9	196750	188067	198596	299956	124783	89853	60817.2	106716	178000	220500	227047	293194	0.0683375	0.195831	0.10045	0.293261	0.533242	ADDA_RAT	[1] Phospho (ST)|[4] Phospho (ST)	Alpha-adducin OS=Rattus norvegicus GN=Add1 PE=1 SV=2	0.530633	0.530633
1583	8	12	8	9	567625	449250	298349	439776	253441	226502	113506	282825	489500	463500	273256	358539	0.113278	0.964733	0.0994632	0.238363	0.0525433	ADDB_RAT	[16] Phospho (ST)|[18] Phospho (ST)	Beta-adducin OS=Rattus norvegicus GN=Add2 PE=2 SV=4	0.530633	0.530633
901	8	12	8	9	2281250	2362500	2.46567e+06	1.45417e+06	632556	1.17242e+06	294751	1.01945e+06	2410000	2200000	2.40419e+06	1.60014e+06	0.188162	0.160314	0.0782464	0.00546476	0.300065	PI42B_RAT	[6] Carbamidomethyl (C)|[17] Carbamidomethyl (C)|[21] Phospho (ST)|[25] Phospho (ST)	Phosphatidylinositol-5-phosphate 4-kinase type-2 beta OS=Rattus norvegicus GN=Pip4k2b PE=1 SV=1	0.530633	0.530633
735	8	12	8	9	855625	654333	794022	1.01561e+06	113870	210085	186409	666145	841500	614500	780959	792122	0.150977	0.979931	0.0906111	0.142346	3.29895e-07	NUMBL_RAT	[26] Phospho (ST)|[28] Phospho (ST)	Numb-like protein OS=Rattus norvegicus GN=Numbl PE=1 SV=1	0.530633	0.530633
653	8	12	8	9	772625	608917	473485	615215	286877	272407	181994	251684	731000	586000	488229	607874	0.142695	0.809591	0.0805343	0.807975	0.516066	PLCB1_RAT	[7] Phospho (ST)|[8] Phospho (ST)	1-phosphatidylinositol-4,5-bisphosphate phosphodiesterase beta-1 OS=Rattus norvegicus GN=Plcb1 PE=1 SV=1	0.530633	0.530633
240	8	12	8	9	2232500	1.37758e+06	1.59308e+06	1.28599e+06	406228	499550	356405	526933	2245000	1295000	1.54937e+06	1.02918e+06	0.0660633	0.000445674	0.0838103	0.828639	0.260722	TAU_RAT	[4] Phospho (ST)|[5] Phospho (ST)|[8] Phospho (ST)	Microtubule-associated protein tau OS=Rattus norvegicus GN=Mapt PE=1 SV=3	0.530633	0.530633
477	8	12	8	9	835250	540583	508976	578351	444014	241520	205697	377385	686500	540500	497207	415394	0.298671	0.257695	0.10102	0.351512	8.36946e-05	PLCB1_RAT	[5] Phospho (ST)|[8] Phospho (ST)	1-phosphatidylinositol-4,5-bisphosphate phosphodiesterase beta-1 OS=Rattus norvegicus GN=Plcb1 PE=1 SV=1	0.530633	0.530633
185	8	12	8	9	2583750	1.61583e+06	1.72679e+06	1.75543e+06	1.14454e+06	446796	475575	1.17618e+06	2410000	1645000	1.68861e+06	1.39196e+06	0.360348	0.0868989	0.0890196	0.0925064	0.0034912	ADDA_RAT	[3] Phospho (ST)|[13] Phospho (ST)|[16] Phospho (ST)	Alpha-adducin OS=Rattus norvegicus GN=Add1 PE=1 SV=2	0.530633	0.530633
360	8	12	8	9	564250	1.16833e+06	1.30564e+06	1.04574e+06	363766	979021	562145	605024	569500	683000	1.40679e+06	1.0078e+06	0.309937	0.405018	0.0768	0.0858498	0.458641	MAP6_RAT	[27] Phospho (ST)	Microtubule-associated protein 6 OS=Rattus norvegicus GN=Map6 PE=1 SV=1	0.530633	0.530633
201	8	12	8	9	4416250	5.77667e+06	4.9985e+06	4.42701e+06	1.80851e+06	2.0689e+06	1.35948e+06	1.33112e+06	4505000	5285000	5.33043e+06	4.28759e+06	0.3499	0.431113	0.100561	0.798318	0.00515507	RLA0_RAT	[7] Phospho (ST)|[10] Phospho (ST)	60S acidic ribosomal protein P0 OS=Rattus norvegicus GN=Rplp0 PE=1 SV=2	0.530633	0.530633
1525	8	12	8	9	439250	358083	354162	512417	193700	152979	141258	303463	460000	323500	393320	399590	0.489818	0.65288	0.0901486	0.655372	0.00129804	PENK_RAT	[13] Phospho (ST)|[15] Phospho (ST)	Proenkephalin-A OS=Rattus norvegicus GN=Penk PE=1 SV=1	0.530633	0.530633
303	8	12	8	9	2372500	1533500	1.78769e+06	1.85169e+06	946705	581370	723450	953398	2160000	1450000	1.57794e+06	1.45926e+06	0.85754	0.126145	0.0983666	0.463189	0.00204386	DC1L1_RAT	[8] Phospho (ST)|[9] Phospho (ST)|[12] Phospho (ST)	Cytoplasmic dynein 1 light intermediate chain 1 OS=Rattus norvegicus GN=Dync1li1 PE=1 SV=1	0.530633	0.530633
2681	8	12	8	9	150125	157858	124822	74235.9	40982.4	68376	43896.7	41239.6	146000	143000	133160	59524	0.00240465	0.268025	0.103878	0.940852	0.0016964	GPSM1_RAT	[3] Phospho (ST)|[4] Phospho (ST)|[8] Carbamidomethyl (C)	G-protein-signaling modulator 1 OS=Rattus norvegicus GN=Gpsm1 PE=1 SV=2	0.539716	0.539716
232	8	12	8	9	851375	1.33567e+06	2.94005e+06	4.59744e+06	350026	520470	1.51981e+06	1.51686e+06	762500	1560000	2.87438e+06	4.59761e+06	1.20718e-08	0.00691126	0.112408	0.00474129	0.0387247	NFL_RAT	[5] Phospho (ST)	Neurofilament light polypeptide OS=Rattus norvegicus GN=Nefl PE=1 SV=3	0.547042	0.547042
1370	8	12	8	9	83450	98264.2	138023	240864	65669.5	82230.1	56589.8	104554	64900	66200	159681	225216	0.000651428	0.0443035	0.110923	0.684387	0.191725	PSIP1_RAT	[6] Phospho (ST)	PC4 and SFRS1-interacting protein OS=Rattus norvegicus GN=Psip1 PE=2 SV=1	0.547042	0.547042
74	8	12	8	9	8238750	8.59333e+06	1.09085e+07	1.64921e+07	2.24843e+06	2.50439e+06	5.32356e+06	7.54904e+06	8545000	8415000	9.35387e+06	1.46765e+07	0.00167439	0.0878649	0.111375	0.186513	0.00287888	HS90A_RAT	[3] Phospho (ST)	Heat shock protein HSP 90-alpha OS=Rattus norvegicus GN=Hsp90aa1 PE=1 SV=3	0.547042	0.547042
2330	8	12	8	9	99875	111352	141916	213916	67403.7	48422.9	48997.7	62134.8	71750	121500	138514	230016	0.00040756	0.041565	0.117529	0.886287	0.975936	ADDB_RAT	[5] Phospho (ST)	Beta-adducin OS=Rattus norvegicus GN=Add2 PE=2 SV=4	0.547042	0.547042
1631	8	12	8	9	1175125	1739750	1.06994e+06	840150	522315	1.13337e+06	289367	468190	1090000	1555000	1.01431e+06	952418	0.0280699	0.44426	0.11986	0.404613	2.4372e-06	RTN4_RAT	[12] Phospho (ST)|[13] Phospho (ST)|[16] Phospho (ST)	Reticulon-4 OS=Rattus norvegicus GN=Rtn4 PE=1 SV=1	0.547042	0.547042
1801	8	12	8	9	121425	316367	380957	252375	74619.9	411907	254506	260279	114000	91750	310434	173609	0.451665	0.663595	0.111169	0.360105	1.29128e-05	MRP_RAT	[19] Phospho (ST)	MARCKS-related protein OS=Rattus norvegicus GN=Marcksl1 PE=2 SV=3	0.547042	0.547042
911	8	12	8	9	772000	565583	495391	539796	236513	189253	192240	304580	753000	575000	434505	425897	0.101623	0.259305	0.115388	0.596465	0.00676603	ADDB_RAT	[12] Phospho (ST)|[16] Phospho (ST)	Beta-adducin OS=Rattus norvegicus GN=Add2 PE=2 SV=4	0.547042	0.547042
15	8	12	8	9	18587500	1.71667e+07	1.36755e+07	1.79659e+07	2.38833e+06	5.60151e+06	2.88594e+06	7.42407e+06	18050000	15400000	13483111	1.46543e+07	0.302665	0.470851	0.107425	0.732596	1.61166e-06	MAP2_RAT	[3] Phospho (ST)|[9] Phospho (ST)	Microtubule-associated protein 2 OS=Rattus norvegicus GN=Map2 PE=1 SV=3	0.547042	0.547042
265	8	12	8	9	2242500	1.60167e+06	1.96999e+06	2.81958e+06	603910	379469	608673	2.69301e+06	2205000	1620000	1.81907e+06	1.96535e+06	0.232705	0.902036	0.120014	0.337242	3.93312e-09	HAP28_RAT	[4] Phospho (ST)|[7] Phospho (ST)	28 kDa heat- and acid-stable phosphoprotein OS=Rattus norvegicus GN=Pdap1 PE=1 SV=1	0.547042	0.547042
478	8	12	8	9	7497500	7.93167e+06	3.94678e+06	9.01704e+06	4.66574e+06	4.27017e+06	2.0978e+06	5.51428e+06	7260000	6775000	3.69518e+06	8.2726e+06	0.438791	0.0813365	0.120166	0.293792	0.209725	HS90B_RAT	[3] Phospho (ST)	Heat shock protein HSP 90-beta OS=Rattus norvegicus GN=Hsp90ab1 PE=1 SV=4	0.547042	0.547042
95	8	12	8	9	14365000	1.55442e+07	2.12057e+07	1.18014e+07	8.24784e+06	1.22498e+07	8.88028e+06	8.45001e+06	14000000	12450000	2.38957e+07	1.39079e+07	0.726605	0.260253	0.119204	0.290699	0.308108	MAP2_RAT	[29] Phospho (ST)|[38] Phospho (ST)	Microtubule-associated protein 2 OS=Rattus norvegicus GN=Map2 PE=1 SV=3	0.547042	0.547042
1926	8	12	8	9	523875	437403	370750	835740	486501	311281	352088	788616	418500	548500	302085	792922	0.394734	0.317518	0.113975	0.204134	0.0354122	NEUM_RAT	[15] Phospho (ST)	Neuromodulin OS=Rattus norvegicus GN=Gap43 PE=1 SV=1	0.547042	0.547042
1333	8	12	8	9	266300	280575	149587	512887	197888	274792	254127	493850	148500	178150	56929.7	318825	0.53726	0.110513	0.117854	0.313189	0.000971462	NFH_RAT	[7] Phospho (ST)|[13] Phospho (ST)	Neurofilament heavy polypeptide OS=Rattus norvegicus GN=Nefh PE=1 SV=4	0.547042	0.547042
406	8	12	8	9	6668750	8.22917e+06	5.25759e+06	4.1795e+06	1.73104e+06	3.467e+06	1.45856e+06	2.52063e+06	6815000	7770000	5.56394e+06	4.62452e+06	0.00161958	0.708089	0.13392	0.537219	0.00115293	BSN_RAT	[12] Phospho (ST)|[13] Phospho (ST)	Protein bassoon OS=Rattus norvegicus GN=Bsn PE=1 SV=3	0.558268	0.558268
1386	8	12	8	9	1272375	1.61817e+06	1.04483e+06	795371	438632	773867	332889	507984	1280000	1415000	1.07485e+06	867275	0.00499686	0.727643	0.127685	0.279072	0.0127479	RTN3_RAT	[5] Phospho (ST)|[8] Phospho (ST)|[9] Phospho (ST)	Reticulon-3 OS=Rattus norvegicus GN=Rtn3 PE=1 SV=1	0.558268	0.558268
2019	8	12	8	9	1386500	671250	383266	400451	1.26911e+06	535569	177547	503567	995000	594500	364639	192458	0.0217346	0.125371	0.131793	0.0307833	0.000496246	MAP1A_RAT	[1] Oxidation (M)|[3] Phospho (ST)|[7] Phospho (ST)|[11] Phospho (ST)|[15] Phospho (ST)|[20] Phospho (ST)	Microtubule-associated protein 1A OS=Rattus norvegicus GN=Map1a PE=1 SV=1	0.558268	0.558268
1659	8	12	8	9	528875	443583	266301	395665	135888	244823	68628.3	267885	486500	490000	263903	283222	0.0428413	0.824104	0.126964	0.20086	0.00324847	MAP1B_RAT	[2] Phospho (ST)|[12] Phospho (ST)|[15] Phospho (ST)	Microtubule-associated protein 1B OS=Rattus norvegicus GN=Map1b PE=1 SV=2	0.558268	0.558268
97	8	12	8	9	9080000	12982500	8.64055e+06	8.46807e+06	3.77118e+06	5.38629e+06	2.5575e+06	2.43747e+06	9640000	12300000	8.35252e+06	8.19416e+06	0.0341161	0.137935	0.130247	0.219451	0.105119	RLA1_RAT	[4] Phospho (ST)|[7] Phospho (ST)	60S acidic ribosomal protein P1 OS=Rattus norvegicus GN=Rplp1 PE=3 SV=1	0.558268	0.558268
104	8	12	8	9	8402500	12932500	7.94111e+06	8.10929e+06	3.62442e+06	6.058e+06	2.59779e+06	2.52956e+06	8625000	12950000	7.50204e+06	8.07223e+06	0.03431	0.0875431	0.132601	0.0437286	0.136251	RLA2_RAT	[4] Phospho (ST)|[7] Phospho (ST)	60S acidic ribosomal protein P2 OS=Rattus norvegicus GN=Rplp2 PE=1 SV=2	0.558268	0.558268
1065	8	12	8	9	1249000	406500	412134	378356	1.60584e+06	216608	403822	240061	471500	358000	303236	319482	0.184877	0.0839971	0.130282	0.0620907	6.81858e-07	MAP1B_RAT	[3] Phospho (ST)|[6] Phospho (ST)|[15] Oxidation (M)	Microtubule-associated protein 1B OS=Rattus norvegicus GN=Map1b PE=1 SV=2	0.558268	0.558268
615	8	12	8	9	1858750	1.57242e+06	1.19996e+06	1.84317e+06	672510	784881	601141	1.30179e+06	1870000	1540000	1.03017e+06	1.74336e+06	0.620449	0.616485	0.125964	0.474537	0.0152887	RTN1_RAT	[20] Phospho (ST)	Reticulon-1 OS=Rattus norvegicus GN=Rtn1 PE=2 SV=1	0.558268	0.558268
354	8	12	8	9	4632500	3.43833e+06	2.69409e+06	3.76775e+06	3.44133e+06	2.02936e+06	742395	1.74932e+06	3070000	2625000	2.77786e+06	2.70829e+06	0.36965	0.857498	0.127859	0.279458	0.000109781	CXA1_RAT	[1] Oxidation (M)|[6] Phospho (ST)|[9] Phospho (ST)	Gap junction alpha-1 protein OS=Rattus norvegicus GN=Gja1 PE=1 SV=2	0.558268	0.558268
205	8	12	8	9	6140000	1.12392e+07	1.07326e+07	1.02454e+07	2.61566e+06	7.12422e+06	4.25538e+06	5.59524e+06	5460000	9400000	1.09576e+07	1.16704e+07	0.483846	0.181217	0.134311	0.173035	0.216163	MAP2_RAT	[18] Phospho (ST)	Microtubule-associated protein 2 OS=Rattus norvegicus GN=Map2 PE=1 SV=3	0.558268	0.558268
586	8	12	8	9	589375	799542	933558	1.59546e+06	304438	497920	377251	520939	643000	579000	881752	1.65286e+06	0.000485618	0.00751322	0.137605	0.74038	0.69253	PGRC1_RAT	[9] Phospho (ST)	Membrane-associated progesterone receptor component 1 OS=Rattus norvegicus GN=Pgrmc1 PE=1 SV=3	0.567027	0.567027
69	8	12	8	9	9822500	7.74083e+06	1.27892e+07	1.57298e+07	3.48309e+06	2.38035e+06	6.91011e+06	6.58316e+06	8925000	8205000	1.07125e+07	1.35256e+07	0.00138186	0.871115	0.142155	0.290467	0.000209802	NEUM_RAT	[16] Phospho (ST)	Neuromodulin OS=Rattus norvegicus GN=Gap43 PE=1 SV=1	0.575847	0.575847
2673	8	12	8	9	51830	101820	202771	420169	32203.5	76928	108570	309138	46900	83600	179525	542510	0.000148065	0.0270732	0.141981	0.000185444	0.0281187	NFM_RAT	[6] Phospho (ST)	Neurofilament medium polypeptide OS=Rattus norvegicus GN=Nefm PE=1 SV=4	0.575847	0.575847
2559	8	12	8	9	131138	139375	240918	344874	52805.7	49844.1	154798	111049	118000	149000	177000	305165	1.98963e-05	0.110832	0.150042	0.532307	8.16415e-05	E41L1_RAT	[11] Phospho (ST)	Band 4.1-like protein 1 OS=Rattus norvegicus GN=Epb41l1 PE=1 SV=1	0.597666	0.597666
2078	8	12	8	9	181300	319917	158823	559607	112249	269914	99801	414751	193000	196500	149885	415244	0.233391	0.0057343	0.14883	0.00987532	0.725524	NFH_RAT	[7] Phospho (ST)|[13] Phospho (ST)	Neurofilament heavy polypeptide OS=Rattus norvegicus GN=Nefh PE=1 SV=4	0.597666	0.597666
497	8	12	8	9	1107375	1014500	1.42649e+06	1.86148e+06	341976	330030	523873	845404	1059000	1055000	1.35552e+06	1.46704e+06	0.00182077	0.39659	0.152708	0.0798528	0.154512	HS90B_RAT	[6] Phospho (ST)|[12] Phospho (ST)	Heat shock protein HSP 90-beta OS=Rattus norvegicus GN=Hsp90ab1 PE=1 SV=4	0.603258	0.603258
219	8	12	8	9	3682500	2.46017e+06	3.96919e+06	4.2692e+06	747027	702474	819571	2.89618e+06	4005000	2445000	3.81369e+06	3.39364e+06	0.0292595	0.336543	0.154765	0.360625	4.62757e-08	KCC2A_RAT	[8] Phospho (ST)|[9] Phospho (ST)	Calcium/calmodulin-dependent protein kinase type II subunit alpha OS=Rattus norvegicus GN=Camk2a PE=1 SV=1	0.606376	0.606376
49	8	12	8	9	18176250	12950000	9.24024e+06	1.04116e+07	9.38829e+06	4.66696e+06	1.2538e+06	8.52112e+06	15750000	12600000	9.60469e+06	7.1533e+06	0.023776	0.319567	0.156919	0.0598225	0.00118714	MAP2_RAT	[9] Phospho (ST)|[16] Phospho (ST)|[19] Phospho (ST)	Microtubule-associated protein 2 OS=Rattus norvegicus GN=Map2 PE=1 SV=3	0.609816	0.609816
480	8	12	8	9	1203000	1052750	1.10058e+06	1.51149e+06	150325	341883	226458	1.087e+06	1260000	950500	1.06819e+06	1.13097e+06	0.294403	0.565491	0.158921	0.276115	4.38513e-08	PHIPL_RAT	[7] Phospho (ST)|[10] Phospho (ST)|[12] Carbamidomethyl (C)	Phytanoyl-CoA hydroxylase-interacting protein-like OS=Rattus norvegicus GN=Phyhipl PE=2 SV=2	0.612616	0.612616
532	8	12	8	9	2463750	4292500	3.97841e+06	3.82732e+06	840475	2.63865e+06	1.56456e+06	2.30293e+06	2400000	3475000	4.12535e+06	4.38149e+06	0.624115	0.199462	0.160352	0.401437	0.0101379	MAP2_RAT	[4] Phospho (ST)|[37] Carbamidomethyl (C)	Microtubule-associated protein 2 OS=Rattus norvegicus GN=Map2 PE=1 SV=3	0.613185	0.613185
356	8	12	8	9	6138750	7.80167e+06	5.09953e+06	4.35963e+06	1.65323e+06	3.68385e+06	810647	2.19544e+06	6130000	6990000	5.20735e+06	4.54219e+06	0.00646547	0.528511	0.163992	0.361359	3.21095e-05	PCLO_RAT	[12] Phospho (ST)|[13] Phospho (ST)	Protein piccolo OS=Rattus norvegicus GN=Pclo PE=1 SV=1	0.622129	0.622129
136	8	12	8	9	3963750	3.33333e+06	8.90057e+06	1.40894e+07	2.43897e+06	1.45277e+06	7.15637e+06	1.07654e+07	3470000	2615000	6.13777e+06	9.80986e+06	0.000558673	0.331554	0.181649	0.0283597	0.000200638	NFH_RAT	[21] Phospho (ST)|[29] Phospho (ST)	Neurofilament heavy polypeptide OS=Rattus norvegicus GN=Nefh PE=1 SV=4	0.627817	0.627817
899	8	12	8	9	127062	172975	370732	281771	83951.1	168569	194347	111890	123000	50750	303158	295124	0.00153889	0.72806	0.18194	0.681083	0.000338989	MARCS_RAT	[8] Phospho (ST)	Myristoylated alanine-rich C-kinase substrate OS=Rattus norvegicus GN=Marcks PE=1 SV=2	0.627817	0.627817
713	8	12	8	9	781875	1314500	1.58861e+06	2.88945e+06	237046	795149	865404	1.10161e+06	668000	1069000	1.25067e+06	3.02813e+06	0.000128406	0.00255741	0.170313	0.144138	0.0812254	MAG_RAT	[7] Phospho (ST)	Myelin-associated glycoprotein OS=Rattus norvegicus GN=Mag PE=1 SV=1	0.627817	0.627817
2646	8	12	8	9	1132250	2399750	551137	436695	839797	2.53258e+06	241961	231797	787000	1340000	584340	488323	0.00858461	0.229314	0.182116	0.0305339	1.37515e-05	TAU_RAT	[3] Phospho (ST)|[6] Phospho (ST)|[7] Phospho (ST)|[8] Phospho (ST)|[10] Phospho (ST)	Microtubule-associated protein tau OS=Rattus norvegicus GN=Mapt PE=1 SV=3	0.627817	0.627817
120	8	12	8	9	10782500	8.96833e+06	4.59964e+06	6.51753e+06	4.98836e+06	4.44675e+06	1.81406e+06	4.09995e+06	10650000	10450000	4.17306e+06	5.7994e+06	0.00471555	0.962228	0.179247	0.285929	0.0888407	TAU_RAT	[9] Phospho (Y)|[15] Phospho (ST)|[18] Phospho (ST)	Microtubule-associated protein tau OS=Rattus norvegicus GN=Mapt PE=1 SV=3	0.627817	0.627817
939	8	12	8	9	469250	476667	376366	199623	207732	237422	214600	98217.1	489500	434500	276195	221606	0.00673226	0.244409	0.176768	0.100869	0.11814	MAP2_RAT	[4] Phospho (ST)|[8] Phospho (ST)	Microtubule-associated protein 2 OS=Rattus norvegicus GN=Map2 PE=1 SV=3	0.627817	0.627817
771	8	12	8	9	1017625	805917	598655	700239	420185	373726	261123	270440	841000	804000	583570	704369	0.0418005	0.57129	0.177297	0.760445	0.639839	ADDA_RAT	[3] Phospho (ST)|[13] Phospho (ST)|[17] Phospho (ST)	Alpha-adducin OS=Rattus norvegicus GN=Add1 PE=1 SV=2	0.627817	0.627817
1070	8	12	8	9	965750	1.21967e+06	1.00212e+06	904596	287542	447569	248396	465405	916500	1205000	1.06885e+06	911672	0.198481	0.493569	0.182566	0.561913	0.101695	RTN3_RAT	[8] Phospho (ST)|[9] Phospho (ST)	Reticulon-3 OS=Rattus norvegicus GN=Rtn3 PE=1 SV=1	0.627817	0.627817
409	8	12	8	9	3568375	1.63517e+06	1.4102e+06	1.52915e+06	4.06645e+06	1.32748e+06	696845	1.64366e+06	1570000	1260000	1.27325e+06	983816	0.207053	0.194186	0.17164	0.140561	3.15797e-06	NDRG2_RAT	[3] Phospho (ST)|[5] Phospho (ST)|[7] Phospho (ST)|[22] Oxidation (M)|[26] Carbamidomethyl (C)	Protein NDRG2 OS=Rattus norvegicus GN=Ndrg2 PE=1 SV=1	0.627817	0.627817
594	8	12	8	9	188750	199450	323353	223660	91382.8	99301.3	140585	139746	198000	196000	283919	226347	0.0618707	0.304377	0.170771	0.769295	0.150906	SV2A_RAT	[4] Phospho (ST)	Synaptic vesicle glycoprotein 2A OS=Rattus norvegicus GN=Sv2a PE=1 SV=2	0.627817	0.627817
732	8	12	8	9	978875	835417	555097	784636	371482	482265	333357	382119	1027500	952500	564115	844878	0.11702	0.818201	0.178647	0.495498	0.150564	E41L1_RAT	[10] Phospho (ST)|[14] Phospho (ST)	Band 4.1-like protein 1 OS=Rattus norvegicus GN=Epb41l1 PE=1 SV=1	0.627817	0.627817
1000	8	12	8	9	1174750	528000	621158	760258	1.29744e+06	329052	379707	1.13369e+06	571500	381500	537615	322580	0.747326	0.33625	0.178506	0.349478	1.61338e-06	NDRG2_RAT	[3] Phospho (ST)|[5] Phospho (ST)|[22] Oxidation (M)|[26] Carbamidomethyl (C)	Protein NDRG2 OS=Rattus norvegicus GN=Ndrg2 PE=1 SV=1	0.627817	0.627817
501	8	12	8	9	1126250	930167	966290	1.13878e+06	339800	285959	362605	581499	1095000	841500	874074	933812	0.714069	0.862689	0.178319	0.869161	0.000220092	BIN1_RAT	[1] Phospho (ST)|[3] Phospho (ST)	Myc box-dependent-interacting protein 1 OS=Rattus norvegicus GN=Bin1 PE=1 SV=1	0.627817	0.627817
1451	8	12	8	9	724375	422667	582348	786749	511358	261879	214038	977722	462500	306500	588207	481922	0.435673	0.734008	0.188607	0.450332	5.45012e-07	NDRG2_RAT	[5] Phospho (ST)|[6] Phospho (ST)|[20] Oxidation (M)|[24] Carbamidomethyl (C)	Protein NDRG2 OS=Rattus norvegicus GN=Ndrg2 PE=1 SV=1	0.643957	0.643957
172	8	12	8	9	7588750	9.24083e+06	1.14253e+07	9.07755e+06	3.395e+06	4.67771e+06	3.41523e+06	5.72015e+06	7175000	7830000	1.22833e+07	1.13751e+07	0.286999	0.882282	0.19045	0.391699	0.212727	MAP1B_RAT	[3] Phospho (ST)|[7] Phospho (ST)	Microtubule-associated protein 1B OS=Rattus norvegicus GN=Map1b PE=1 SV=2	0.645639	0.645639
267	8	12	8	9	341250	502483	475877	880731	152046	352103	228989	277599	313000	445000	395872	866291	0.00906851	0.00507468	0.194188	0.0123997	0.219018	NFH_RAT	[1] Phospho (ST)|[7] Phospho (ST)	Neurofilament heavy polypeptide OS=Rattus norvegicus GN=Nefh PE=1 SV=4	0.648835	0.648835
2806	8	12	8	9	143488	113400	68235.4	102599	62331.8	79368.5	46181.8	90296.4	125000	102950	52349.7	63598.3	0.11558	0.995967	0.195465	0.309447	0.00285254	MADD_RAT	[5] Phospho (ST)|[10] Phospho (ST)	MAP kinase-activating death domain protein OS=Rattus norvegicus GN=Madd PE=1 SV=1	0.648835	0.648835
572	8	12	8	9	2037500	2.12667e+06	1.94975e+06	2.73255e+06	495890	983679	276399	956324	1875000	1780000	1.97569e+06	2.63801e+06	0.297747	0.121121	0.192862	0.254027	0.0116114	GEPH_RAT	[11] Phospho (ST)|[17] Phospho (ST)	Gephyrin OS=Rattus norvegicus GN=Gphn PE=1 SV=3	0.648835	0.648835
1540	8	12	8	9	266839	2.49084e+06	74901.6	130985	260482	4.3239e+06	57757.6	81202.7	201000	145000	66278.3	104556	0.0786325	0.155852	0.20231	0.0889744	4.00724e-08	MAP2_RAT	[6] Phospho (ST)|[7] Phospho (ST)|[8] Phospho (ST)|[10] Phospho (ST)|[16] Phospho (ST)	Microtubule-associated protein 2 OS=Rattus norvegicus GN=Map2 PE=1 SV=3	0.654313	0.654313
301	8	12	8	9	1452125	2068225	1.24056e+06	3.40172e+06	1.2578e+06	1.86236e+06	1.08922e+06	2.38592e+06	1130000	1500000	768199	4.33852e+06	0.341296	0.0292213	0.198786	0.449546	0.587335	NFM_RAT	[1] Phospho (ST)	Neurofilament medium polypeptide OS=Rattus norvegicus GN=Nefm PE=1 SV=4	0.654313	0.654313
1190	8	12	8	9	226875	182967	204212	252973	64112.5	48258.2	47345.4	194520	256500	191500	219246	196364	0.406248	0.989493	0.199962	0.496363	8.60774e-08	NDEL1_RAT	[1] Phospho (ST)|[5] Phospho (ST)|[10] Carbamidomethyl (C)	Nuclear distribution protein nudE-like 1 OS=Rattus norvegicus GN=Ndel1 PE=1 SV=1	0.654313	0.654313
1295	8	12	8	9	1141500	1.17342e+06	1.05829e+06	1.4716e+06	299812	308884	428477	654453	1075000	1185000	929867	1.23165e+06	0.42818	0.159512	0.202591	0.272686	0.000940872	RP3A_RAT	[12] Phospho (ST)	Rabphilin-3A OS=Rattus norvegicus GN=Rph3a PE=1 SV=1	0.654313	0.654313
1663	8	12	8	9	530250	387333	421093	511736	289480	286778	166124	303557	420500	301000	376332	421989	0.784979	0.713001	0.204893	0.753622	0.000932207	HCN2_RAT	[12] Phospho (ST)|[19] Phospho (ST)|[26] Phospho (ST)	Potassium/sodium hyperpolarization-activated cyclic nucleotide-gated channel 2 OS=Rattus norvegicus GN=Hcn2 PE=2 SV=3	0.657307	0.657307
736	8	12	8	9	740125	778833	938639	1.35257e+06	303923	370100	526943	537937	824500	605000	771067	1.17466e+06	0.0105249	0.152831	0.210565	0.590615	0.1256	NFM_RAT	[3] Phospho (ST)|[4] Phospho (ST)	Neurofilament medium polypeptide OS=Rattus norvegicus GN=Nefm PE=1 SV=4	0.670356	0.670356
857	8	12	8	9	1140625	991000	928765	1.26878e+06	254523	200985	430735	1.04767e+06	1170000	994000	731057	694627	0.762712	0.67983	0.211765	0.213131	2.07752e-05	NDRG2_RAT	[3] Phospho (ST)|[5] Phospho (ST)	Protein NDRG2 OS=Rattus norvegicus GN=Ndrg2 PE=1 SV=1	0.670356	0.670356
877	8	12	8	9	1812500	1.56683e+06	1.76641e+06	2.203e+06	443968	408741	796891	1.31944e+06	1750000	1620000	1.59427e+06	1.67673e+06	0.221567	0.784638	0.214654	0.179588	0.000231735	MAP1B_RAT	[18] Phospho (ST)|[25] Phospho (ST)	Microtubule-associated protein 1B OS=Rattus norvegicus GN=Map1b PE=1 SV=2	0.675031	0.675031
462	8	12	8	9	1790750	1462750	1.17258e+06	1.44735e+06	681197	736074	629071	804461	1910000	1265000	1.0053e+06	1.2885e+06	0.254385	0.850872	0.218651	0.949638	0.000102095	L1CAM_RAT	[9] Phospho (ST)|[12] Phospho (ST)	Neural cell adhesion molecule L1 OS=Rattus norvegicus GN=L1cam PE=2 SV=3	0.683107	0.683107
2074	8	12	8	9	269250	292167	204800	155950	67843.8	118125	84225	61550.5	266000	261000	175699	131638	0.00129854	0.721684	0.238769	0.337003	0.0268505	SYNJ1_RAT	[1] Phospho (ST)|[2] Phospho (ST)|[4] Carbamidomethyl (C)|[6] Phospho (ST)	Synaptojanin-1 OS=Rattus norvegicus GN=Synj1 PE=1 SV=3	0.700232	0.700232
1813	8	12	8	9	170125	190867	251864	368713	44492.2	96426.7	100687	189944	159500	168000	223116	305233	0.00225658	0.109028	0.238425	0.325402	7.80177e-05	PCLO_RAT	[10] Phospho (ST)	Protein piccolo OS=Rattus norvegicus GN=Pclo PE=1 SV=1	0.700232	0.700232
1392	8	12	8	9	112288	175450	263920	246436	96841.7	125855	49743.5	89226.4	73400	117500	251111	249645	0.0029403	0.445018	0.2286	0.540762	0.242446	CDS2_RAT	[7] Phospho (ST)	Phosphatidate cytidylyltransferase 2 OS=Rattus norvegicus GN=Cds2 PE=2 SV=1	0.700232	0.700232
258	8	12	8	9	663125	892000	833938	1.22062e+06	91084.6	198788	90803.1	293663	683000	900000	837017	1.15327e+06	0.0007301	4.51282e-05	0.23075	0.151298	0.0514982	DPYL1_RAT	[1] Phospho (ST)	Dihydropyrimidinase-related protein 1 OS=Rattus norvegicus GN=Crmp1 PE=1 SV=1	0.700232	0.700232
871	8	12	8	9	1029125	896250	1.1422e+06	1.25364e+06	167171	359374	308104	316368	1032000	796500	1.06697e+06	1.21548e+06	0.0176567	0.857857	0.238954	0.336881	0.0155821	MAP1A_RAT	[17] Phospho (ST)|[19] Phospho (ST)	Microtubule-associated protein 1A OS=Rattus norvegicus GN=Map1a PE=1 SV=1	0.700232	0.700232
2628	8	12	8	9	392375	387500	330081	228022	98990.5	138777	103137	120630	385000	363500	362389	273119	0.00699659	0.213527	0.231191	0.615133	0.276042	RGRF1_RAT	[9] Carbamidomethyl (C)|[14] Phospho (Y)|[15] Phospho (ST)	Ras-specific guanine nucleotide-releasing factor 1 OS=Rattus norvegicus GN=Rasgrf1 PE=1 SV=1	0.700232	0.700232
1045	8	12	8	9	446125	380083	458242	516210	75338.2	94837.1	172326	240320	449000	387000	404707	441673	0.119943	0.880161	0.243177	0.488607	1.89644e-05	MAP2_RAT	[11] Phospho (ST)	Microtubule-associated protein 2 OS=Rattus norvegicus GN=Map2 PE=1 SV=3	0.700232	0.700232
929	8	12	8	9	380875	303283	371045	441938	90679.1	99212.3	80512.1	331169	390500	333000	345166	337375	0.223952	0.895611	0.228763	0.394967	1.57078e-07	EIF3B_RAT	[7] Phospho (ST)|[10] Phospho (ST)	Eukaryotic translation initiation factor 3 subunit B OS=Rattus norvegicus GN=Eif3b PE=1 SV=1	0.700232	0.700232
281	8	12	8	9	1111625	833417	1.01184e+06	1.01889e+06	379575	285370	179909	496343	1070000	920500	969667	881939	0.54646	0.226682	0.233482	0.589912	0.00942839	DCLK1_RAT	[7] Phospho (ST)|[8] Phospho (ST)	Serine/threonine-protein kinase DCLK1 OS=Rattus norvegicus GN=Dclk1 PE=2 SV=1	0.700232	0.700232
366	8	12	8	9	1141500	932667	1.04443e+06	1.21739e+06	466606	384555	519006	564269	1030000	873500	793283	953682	0.454094	0.852602	0.240731	0.971091	0.000395203	NUCKS_RAT	[3] Phospho (ST)|[5] Phospho (ST)	Nuclear ubiquitous casein and cyclin-dependent kinases substrate OS=Rattus norvegicus GN=Nucks1 PE=1 SV=1	0.700232	0.700232
208	8	12	8	9	3261250	3.37917e+06	4.2445e+06	3.2137e+06	869851	1.71529e+06	1.5289e+06	1.38111e+06	3505000	3405000	4.61283e+06	3.63798e+06	0.448335	0.389286	0.242859	0.166811	0.25087	SYN1_RAT	[9] Phospho (ST)|[14] Phospho (ST)	Synapsin-1 OS=Rattus norvegicus GN=Syn1 PE=1 SV=3	0.700232	0.700232
563	8	12	8	9	742000	594583	606630	673743	215321	203766	181630	409779	760500	596500	551942	559063	0.897961	0.601606	0.236981	0.652286	0.00023066	BSN_RAT	[7] Phospho (ST)|[11] Phospho (ST)	Protein bassoon OS=Rattus norvegicus GN=Bsn PE=1 SV=3	0.700232	0.700232
332	8	12	8	9	4325000	4147500	3.25139e+06	5.2691e+06	2.25216e+06	3.37971e+06	1.17623e+06	3.16532e+06	3210000	2845000	3.42025e+06	3.8773e+06	0.912195	0.360104	0.241	0.760587	2.44358e-05	MAP1B_RAT	[14] Phospho (ST)|[18] Phospho (ST)	Microtubule-associated protein 1B OS=Rattus norvegicus GN=Map1b PE=1 SV=2	0.700232	0.700232
407	8	12	8	9	3740000	2.87083e+06	2.18435e+06	2.27991e+06	1.44067e+06	1.71983e+06	329622	444849	3305000	2230000	2.1653e+06	2.07831e+06	0.020383	0.313161	0.245402	0.297861	1.15137e-06	AMPH_RAT	[3] Phospho (ST)|[9] Phospho (ST)|[13] Phospho (ST)	Amphiphysin OS=Rattus norvegicus GN=Amph PE=1 SV=1	0.701906	0.701906
46	8	12	8	9	2491250	1.64183e+06	2.08271e+06	1.78477e+06	678411	571754	797131	788184	2705000	1645000	1.78483e+06	1.47996e+06	0.808192	0.0162708	0.246695	0.943732	0.159181	TAU_RAT	[5] Phospho (ST)|[9] Phospho (ST)	Microtubule-associated protein tau OS=Rattus norvegicus GN=Mapt PE=1 SV=3	0.701906	0.701906
174	8	12	8	9	538375	758000	1.33837e+06	1.12939e+06	299871	689147	629694	409612	502500	361000	1.14353e+06	1.15288e+06	0.00420894	0.919096	0.250556	0.323818	0.00436938	AMPH_RAT	[10] Phospho (ST)	Amphiphysin OS=Rattus norvegicus GN=Amph PE=1 SV=1	0.704504	0.704504
1210	8	12	8	9	444250	397333	479015	666266	128451	125487	260507	525843	474500	352000	426220	479160	0.111382	0.53361	0.250505	0.217467	1.36638e-06	AKA12_RAT	[4] Phospho (ST)|[6] Phospho (ST)	A-kinase anchor protein 12 OS=Rattus norvegicus GN=Akap12 PE=1 SV=1	0.704504	0.704504
175	8	12	8	9	5203750	7.59483e+06	2.40447e+06	8.74486e+06	3.62916e+06	7.05583e+06	840752	5.09736e+06	4675000	5440000	2.09008e+06	6.90825e+06	0.604356	0.017209	0.252199	0.00355532	0.0253038	NFM_RAT	[3] Phospho (ST)|[8] Phospho (ST)	Neurofilament medium polypeptide OS=Rattus norvegicus GN=Nefm PE=1 SV=4	0.704978	0.704978
656	8	12	8	9	1662250	1.30208e+06	649381	690791	655239	660727	227523	402933	1585000	1325000	599710	651023	0.000111484	0.341672	0.268903	0.0241683	0.106188	AMPH_RAT	[4] Phospho (ST)|[6] Phospho (ST)|[12] Phospho (ST)|[16] Phospho (ST)	Amphiphysin OS=Rattus norvegicus GN=Amph PE=1 SV=1	0.712246	0.712246
1088	8	12	8	9	191738	248575	403344	647906	129065	97958.5	211812	426293	177500	245500	314777	514585	0.000609093	0.0854882	0.259763	0.0625151	0.000169067	LYRIC_RAT	[12] Phospho (ST)	Protein LYRIC OS=Rattus norvegicus GN=Mtdh PE=1 SV=2	0.712246	0.712246
1936	8	12	8	9	782000	1319450	289721	94321.8	551042	1.6305e+06	484199	90807.9	824000	863000	131720	47947.7	0.00890396	0.564358	0.28015	0.00409491	4.71006e-06	MRP3_RAT	[11] Phospho (ST)|[13] Oxidation (M)|[16] Phospho (ST)	Canalicular multispecific organic anion transporter 2 OS=Rattus norvegicus GN=Abcc3 PE=2 SV=1	0.712246	0.712246
628	8	12	8	9	258375	315417	375942	554696	102306	181703	157316	173820	257000	264000	342063	475267	0.00198638	0.0402629	0.263878	0.698858	0.00202684	S6A17_RAT	[3] Phospho (ST)	Orphan sodium- and chloride-dependent neurotransmitter transporter NTT4 OS=Rattus norvegicus GN=Slc6a17 PE=2 SV=1	0.712246	0.712246
2258	8	12	8	9	481625	649750	642720	958816	93417.6	202654	105717	292836	460500	596000	636738	1.0151e+06	0.00133119	0.000952051	0.267344	0.150404	0.163998	EF1D_RAT	[19] Phospho (ST)	Elongation factor 1-delta OS=Rattus norvegicus GN=Eef1d PE=1 SV=2	0.712246	0.712246
1014	8	12	8	9	320125	469250	616044	581122	103127	315070	228202	246005	314000	298500	530432	466322	0.0275511	0.44997	0.271979	0.455262	6.07876e-05	SYT1_RAT	[14] Phospho (ST)	Synaptotagmin-1 OS=Rattus norvegicus GN=Syt1 PE=1 SV=3	0.712246	0.712246
2198	8	12	8	9	148488	117367	191245	243559	50401.4	36208.5	132373	173168	151500	118500	155094	178925	0.0188441	0.827559	0.260743	0.353461	2.46444e-06	GEPH_RAT	[10] Phospho (ST)|[12] Phospho (ST)	Gephyrin OS=Rattus norvegicus GN=Gphn PE=1 SV=3	0.712246	0.712246
731	8	12	8	9	441500	672833	658227	1.1661e+06	118384	306845	404603	513270	418000	617000	510215	1.33035e+06	0.00687781	0.00543574	0.263468	0.0669528	0.0355026	NFH_RAT	[7] Phospho (ST)|[13] Phospho (ST)	Neurofilament heavy polypeptide OS=Rattus norvegicus GN=Nefh PE=1 SV=4	0.712246	0.712246
777	8	12	8	9	578400	1147150	2.42944e+06	1.73542e+06	332262	1.08386e+06	2.74215e+06	1.92099e+06	513500	1035000	1.61586e+06	1.22833e+06	0.0502794	0.967647	0.274428	0.492914	5.48067e-07	FETUA_RAT	[6] Carbamidomethyl (C)|[12] Phospho (ST)	Alpha-2-HS-glycoprotein OS=Rattus norvegicus GN=Ahsg PE=1 SV=2	0.712246	0.712246
1860	8	12	8	9	323000	451250	255893	256772	135239	247221	125346	109010	322500	402500	209758	252156	0.0178263	0.246268	0.28162	0.115105	0.0211005	FETUA_RAT	[8] Phospho (ST)|[11] Phospho (ST)	Alpha-2-HS-glycoprotein OS=Rattus norvegicus GN=Ahsg PE=1 SV=2	0.712246	0.712246
654	8	12	8	9	1884125	1.38458e+06	1.18679e+06	1.1422e+06	747769	552572	438103	707049	1865000	1320000	1.18113e+06	919834	0.04684	0.173304	0.277696	0.482216	0.0228222	NDRG2_RAT	[1] Phospho (ST)|[3] Phospho (ST)|[5] Phospho (ST)	Protein NDRG2 OS=Rattus norvegicus GN=Ndrg2 PE=1 SV=1	0.712246	0.712246
249	8	12	8	9	343375	301675	584169	361044	189374	159945	433295	107739	282500	245500	437451	306596	0.0737751	0.125615	0.269738	0.354535	1.57804e-05	DPYL3_RAT	[2] Phospho (ST)	Dihydropyrimidinase-related protein 3 OS=Rattus norvegicus GN=Dpysl3 PE=1 SV=2	0.712246	0.712246
252	8	12	8	9	2345000	2.16608e+06	1.5917e+06	2.0319e+06	808703	889219	759637	894090	2335000	2115000	1.42205e+06	2.05225e+06	0.14925	0.695628	0.281186	0.9649	0.399448	BIN1_RAT	[4] Phospho (ST)|[6] Phospho (ST)	Myc box-dependent-interacting protein 1 OS=Rattus norvegicus GN=Bin1 PE=1 SV=1	0.712246	0.712246
1524	8	12	8	9	458250	832583	562900	1.45142e+06	185442	839009	564073	814697	439500	569000	402974	1.11286e+06	0.13092	0.0109304	0.268862	0.420875	3.08808e-06	NFL_RAT	[21] Phospho (ST)	Neurofilament light polypeptide OS=Rattus norvegicus GN=Nefl PE=1 SV=3	0.712246	0.712246
2726	8	12	8	9	114800	235512	128422	87092.7	90289.9	281692	257499	111906	99950	98700	32804.3	29777.6	0.258646	0.531609	0.26157	0.185811	4.28289e-05	NFH_RAT	[1] Phospho (ST)|[7] Phospho (ST)|[13] Phospho (ST)|[19] Phospho (ST)	Neurofilament heavy polypeptide OS=Rattus norvegicus GN=Nefh PE=1 SV=4	0.712246	0.712246
820	8	12	8	9	971750	1.21192e+06	733202	1.48913e+06	500486	1.03602e+06	282319	495820	939000	755500	688691	1.57853e+06	0.93972	0.045865	0.275818	0.0263329	0.0552614	NFM_RAT	[1] Phospho (ST)|[6] Phospho (ST)	Neurofilament medium polypeptide OS=Rattus norvegicus GN=Nefm PE=1 SV=4	0.712246	0.712246
1620	8	12	8	9	423138	489644	432533	808801	332857	321219	399584	598396	516500	546000	454090	989616	0.234831	0.141602	0.279488	0.301135	0.0841558	RTN1_RAT	[18] Phospho (ST)	Reticulon-1 OS=Rattus norvegicus GN=Rtn1 PE=2 SV=1	0.712246	0.712246
2378	8	12	8	9	266750	315083	359197	294162	128619	162024	172090	142176	232500	269000	349063	302779	0.569529	0.925366	0.274736	0.432415	0.353119	MAP2_RAT	[4] Phospho (ST)	Microtubule-associated protein 2 OS=Rattus norvegicus GN=Map2 PE=1 SV=3	0.712246	0.712246
1738	8	12	8	9	83275	214183	139537	134740	67496.6	244031	208457	140897	47100	130000	55509.1	62829.7	0.689483	0.286383	0.283412	0.215314	9.68354e-05	NFH_RAT	[1] Phospho (ST)|[7] Phospho (ST)|[13] Phospho (ST)	Neurofilament heavy polypeptide OS=Rattus norvegicus GN=Nefh PE=1 SV=4	0.713006	0.713006
1289	8	12	8	9	1304625	869083	607843	489265	746290	415240	222908	207220	1243000	835500	611230	407008	0.00174676	0.0602656	0.291331	0.000322568	0.497031	MAP1B_RAT	[18] Phospho (ST)|[20] Phospho (ST)|[22] Phospho (ST)|[25] Phospho (ST)	Microtubule-associated protein 1B OS=Rattus norvegicus GN=Map1b PE=1 SV=2	0.725292	0.725292
48	8	12	8	9	955625	1.04442e+06	1.62317e+06	1.32597e+06	716604	622862	325561	356192	755500	756500	1.59214e+06	1.29387e+06	0.0150324	0.611358	0.291311	0.267685	0.00639888	MAP2_RAT	[3] Phospho (ST)	Microtubule-associated protein 2 OS=Rattus norvegicus GN=Map2 PE=1 SV=3	0.725292	0.725292
1372	8	12	8	9	413000	335083	491020	544623	120569	208606	164481	213827	401000	291500	438870	509232	0.0174581	0.793741	0.295285	0.371289	0.0146034	HCN2_RAT	[19] Phospho (ST)|[25] Phospho (ST)	Potassium/sodium hyperpolarization-activated cyclic nucleotide-gated channel 2 OS=Rattus norvegicus GN=Hcn2 PE=2 SV=3	0.731327	0.731327
2246	8	12	8	9	1024250	722667	213411	196685	596550	515805	74758.4	63441.6	867000	712000	211398	199256	3.87329e-05	0.224227	0.302399	0.00429136	0.00047482	ADA2A_RAT	[10] Phospho (ST)|[11] Phospho (ST)|[12] Phospho (ST)|[13] Phospho (ST)	Alpha-2A adrenergic receptor OS=Rattus norvegicus GN=Adra2a PE=2 SV=2	0.738751	0.738751
916	8	12	8	9	919000	843333	401141	562839	427128	416824	99770.8	282148	857500	882000	435685	435046	0.00171432	0.757405	0.307555	0.0849314	0.011701	PP1R7_RAT	[10] Phospho (ST)|[13] Phospho (ST)	Protein phosphatase 1 regulatory subunit 7 OS=Rattus norvegicus GN=Ppp1r7 PE=1 SV=1	0.738751	0.738751
144	8	12	8	9	1155875	1393750	1.97844e+06	2.71438e+06	419582	818297	991594	450875	1280000	1253000	1.69755e+06	2.66068e+06	7.92149e-05	0.0575442	0.306982	0.0222937	0.694232	NFH_RAT	[1] Phospho (ST)|[7] Phospho (ST)	Neurofilament heavy polypeptide OS=Rattus norvegicus GN=Nefh PE=1 SV=4	0.738751	0.738751
869	8	12	8	9	721000	534667	798578	787322	146714	158325	123070	441366	713500	566000	763149	649164	0.0342347	0.221862	0.304385	0.232034	4.39491e-06	KCC2B_RAT	[5] Phospho (ST)|[9] Phospho (ST)	Calcium/calmodulin-dependent protein kinase type II subunit beta OS=Rattus norvegicus GN=Camk2b PE=1 SV=1	0.738751	0.738751
664	8	12	8	9	347625	370083	410389	606770	170934	110447	96107.4	450561	320000	354500	401692	480466	0.0697648	0.21614	0.300204	0.198428	2.89455e-06	S6A17_RAT	[3] Phospho (ST)|[7] Phospho (ST)	Orphan sodium- and chloride-dependent neurotransmitter transporter NTT4 OS=Rattus norvegicus GN=Slc6a17 PE=2 SV=1	0.738751	0.738751
904	8	12	8	9	544375	431917	482875	560965	95235	159842	216403	476975	567500	465000	410240	382800	0.605212	0.801776	0.305885	0.335115	8.27898e-06	NDRG2_RAT	[3] Phospho (ST)|[9] Phospho (ST)	Protein NDRG2 OS=Rattus norvegicus GN=Ndrg2 PE=1 SV=1	0.738751	0.738751
2265	8	12	8	9	638625	538667	151000	250159	440781	302556	47845.9	254938	514000	469000	154850	198806	0.000537128	0.946897	0.321251	0.0457861	0.00740784	SYN1_RAT	[3] Phospho (ST)|[21] Phospho (ST)	Synapsin-1 OS=Rattus norvegicus GN=Syn1 PE=1 SV=3	0.74093	0.74093
90	8	12	8	9	685125	791725	1.45471e+06	1.21658e+06	541532	687405	465362	251157	513500	382000	1.36775e+06	1.17119e+06	0.00223716	0.757093	0.336363	0.441779	0.00143983	TAU_RAT	[9] Phospho (ST)	Microtubule-associated protein tau OS=Rattus norvegicus GN=Mapt PE=1 SV=3	0.74093	0.74093
707	8	12	8	9	2602500	1346750	1.02104e+06	933868	2.39298e+06	973101	1.9225e+06	1.73918e+06	1680000	1275000	425392	172007	0.138555	0.231477	0.322642	0.453048	3.74938e-06	ODPA_RAT	[5] Phospho (ST)|[6] Oxidation (M)|[12] Phospho (ST)	Pyruvate dehydrogenase E1 component subunit alpha, somatic form, mitochondrial OS=Rattus norvegicus GN=Pdha1 PE=1 SV=2	0.74093	0.74093
456	8	12	8	9	1344125	1.13558e+06	728020	846492	748297	509964	372114	233272	1082500	1036500	619868	742326	0.0136158	0.740874	0.331824	0.255096	7.40081e-05	E41L1_RAT	[3] Phospho (ST)|[5] Phospho (ST)	Band 4.1-like protein 1 OS=Rattus norvegicus GN=Epb41l1 PE=1 SV=1	0.74093	0.74093
879	8	12	8	9	305750	412417	426889	727941	57123.3	117584	198804	540774	309500	419500	367940	528057	0.0307604	0.0489755	0.323354	0.373992	2.15284e-08	MAP1B_RAT	[1] Phospho (ST)|[9] Carbamidomethyl (C)	Microtubule-associated protein 1B OS=Rattus norvegicus GN=Map1b PE=1 SV=2	0.74093	0.74093
2573	8	12	8	9	931625	506250	473520	276363	610614	215845	277454	217730	708000	499500	438330	222818	0.011914	0.00995436	0.335036	0.0124896	0.119439	HP1B3_RAT	[6] Phospho (ST)|[18] Phospho (ST)|[19] Phospho (ST)|[22] Phospho (ST)	Heterochromatin protein 1-binding protein 3 OS=Rattus norvegicus GN=Hp1bp3 PE=2 SV=1	0.74093	0.74093
503	8	12	8	9	1520000	1.31892e+06	860779	1.00096e+06	520796	642839	300653	466734	1305000	1245000	786756	933068	0.0102605	0.812531	0.329298	0.112942	0.299653	BIN1_RAT	[4] Phospho (ST)|[6] Phospho (ST)|[12] Phospho (ST)	Myc box-dependent-interacting protein 1 OS=Rattus norvegicus GN=Bin1 PE=1 SV=1	0.74093	0.74093
2161	8	12	8	9	975375	974833	553784	859419	363507	465654	225132	618420	961000	912000	493362	709958	0.0907615	0.347982	0.316365	0.451283	0.0576355	TAU_RAT	[11] Phospho (ST)|[19] Phospho (ST)	Microtubule-associated protein tau OS=Rattus norvegicus GN=Mapt PE=1 SV=3	0.74093	0.74093
2341	8	12	8	9	144888	162575	203923	159126	84187.2	123952	40939.1	75612.2	141000	120000	206097	135406	0.418767	0.705441	0.312957	0.0492203	0.27564	STX1A_RAT	[7] Phospho (ST)	Syntaxin-1A OS=Rattus norvegicus GN=Stx1a PE=1 SV=1	0.74093	0.74093
368	8	12	8	9	1442000	1055750	1.65351e+06	2.27915e+06	502851	388191	935078	2.96247e+06	1360000	945000	1.42473e+06	1.36277e+06	0.140525	0.865824	0.336008	0.268274	6.57979e-09	MAP1B_RAT	[3] Phospho (ST)|[6] Phospho (Y)	Microtubule-associated protein 1B OS=Rattus norvegicus GN=Map1b PE=1 SV=2	0.74093	0.74093
54	8	12	8	9	4246250	3.95167e+06	4.13457e+06	5.59901e+06	1.04053e+06	2.09047e+06	793954	4.47016e+06	3960000	3490000	4.22077e+06	4.52691e+06	0.330923	0.54142	0.314175	0.411531	2.50559e-07	SYN2_RAT	[1] Phospho (ST)|[5] Phospho (ST)	Synapsin-2 OS=Rattus norvegicus GN=Syn2 PE=1 SV=1	0.74093	0.74093
1902	8	12	8	9	277262	466500	307759	356069	150414	234192	152236	253611	242000	470000	300470	292529	0.410038	0.0853883	0.318665	0.398556	0.222024	RTN4_RAT	[3] Phospho (ST)	Reticulon-4 OS=Rattus norvegicus GN=Rtn4 PE=1 SV=1	0.74093	0.74093
492	8	12	8	9	2253750	4.30333e+06	4.20547e+06	4.71082e+06	665624	2.52553e+06	1.56816e+06	3.14663e+06	1955000	4050000	4.69348e+06	4.55252e+06	0.194999	0.0881347	0.314446	0.00755359	0.518099	SEPT5_RAT	[11] Carbamidomethyl (C)|[13] Phospho (ST)	Septin-5 OS=Rattus norvegicus GN=Sept5 PE=1 SV=2	0.74093	0.74093
2921	8	12	8	9	153575	235750	200129	365090	47297.6	102775	91313.4	204154	159500	206500	194529	385463	0.0499059	0.00681462	0.331412	0.102869	0.0367957	MAP1B_RAT	[8] Phospho (ST)	Microtubule-associated protein 1B OS=Rattus norvegicus GN=Map1b PE=1 SV=2	0.74093	0.74093
1893	8	12	8	9	1222375	1.28492e+06	1.39864e+06	1.03214e+06	813026	596622	464047	673203	1120500	1160000	1.48108e+06	1.36968e+06	0.796213	0.522078	0.324721	0.42369	0.176817	CQ059_RAT	[6] Carbamidomethyl (C)|[19] Phospho (ST)|[22] Carbamidomethyl (C)|[25] Phospho (ST)|[26] Phospho (Y)|[39] Oxidation (M)|[44] Oxidation (M)|[45] Phospho (Y)	Uncharacterized protein C17orf59 homolog OS=Rattus norvegicus PE=2 SV=2	0.74093	0.74093
1669	8	12	8	9	209438	285375	211925	203901	109912	175136	26858.1	114611	224000	263500	221751	218096	0.266738	0.392782	0.328502	0.00437007	0.469195	ADDA_RAT	[3] Phospho (ST)|[6] Phospho (ST)|[14] Phospho (ST)	Alpha-adducin OS=Rattus norvegicus GN=Add1 PE=1 SV=2	0.74093	0.74093
885	8	12	8	9	1026375	959000	940157	1.06686e+06	209854	333440	158990	353146	1012500	811000	937368	894169	0.823109	0.805876	0.316716	0.678325	0.000339906	TPRGL_RAT	[5] Phospho (ST)|[9] Phospho (ST)	Tumor protein p63-regulated gene 1-like protein OS=Rattus norvegicus GN=Tprg1l PE=1 SV=1	0.74093	0.74093
351	8	12	8	9	2623750	3155000	2.30785e+06	4.43718e+06	817032	1.61108e+06	664248	4.39829e+06	2625000	2535000	2.43559e+06	2.426e+06	0.539111	0.119262	0.326399	0.200795	5.51814e-07	CXA1_RAT	[6] Phospho (ST)|[11] Phospho (ST)	Gap junction alpha-1 protein OS=Rattus norvegicus GN=Gja1 PE=1 SV=2	0.74093	0.74093
592	8	12	8	9	1846250	1.32417e+06	1.30213e+06	1.16605e+06	558594	549973	619446	703434	1695000	1186500	1.05439e+06	816338	0.139817	0.100545	0.347012	0.940165	4.0928e-05	KCC2A_RAT	[9] Phospho (ST)|[11] Phospho (ST)	Calcium/calmodulin-dependent protein kinase type II subunit alpha OS=Rattus norvegicus GN=Camk2a PE=1 SV=1	0.757405	0.757405
167	8	12	8	9	1862500	1364000	1.69888e+06	1.53046e+06	332211	369101	571245	735146	1805000	1385000	1.54452e+06	1.27451e+06	0.788329	0.0546801	0.346763	0.628958	0.00107568	E41L1_RAT	[10] Phospho (ST)|[14] Phospho (ST)	Band 4.1-like protein 1 OS=Rattus norvegicus GN=Epb41l1 PE=1 SV=1	0.757405	0.757405
121	8	12	8	9	18863750	2.50817e+07	5.32975e+06	3.29458e+06	1.33399e+07	1.97283e+07	2.4699e+06	1.94284e+06	13150000	23000000	4.97911e+06	3.44087e+06	0.000156138	0.591394	0.34885	7.54924e-05	0.00619478	TAU_RAT	[3] Phospho (ST)|[6] Phospho (ST)|[7] Phospho (ST)|[8] Phospho (ST)	Microtubule-associated protein tau OS=Rattus norvegicus GN=Mapt PE=1 SV=3	0.757955	0.757955
362	8	12	8	9	1952500	1.51833e+06	1.67051e+06	1.77976e+06	672347	225624	813237	1.44062e+06	1950000	1480000	1.44259e+06	1.13212e+06	0.899939	0.539365	0.355405	0.283988	1.53195e-05	ADDB_RAT	[10] Phospho (ST)|[14] Phospho (ST)	Beta-adducin OS=Rattus norvegicus GN=Add2 PE=2 SV=4	0.765578	0.765578
1783	8	12	8	9	284500	250333	308880	429902	54633.8	78956.1	292557	410504	278000	233000	224181	192921	0.192828	0.643731	0.355561	0.254319	2.56332e-07	CKD18_RAT	[12] Phospho (ST)	Cell division protein kinase 18 OS=Rattus norvegicus GN=Cdk18 PE=1 SV=1	0.765578	0.765578
195	8	12	8	9	900000	1411500	2.71026e+06	2.2839e+06	424315	1.33644e+06	2.13976e+06	1.68798e+06	776000	475000	1.97082e+06	1.90322e+06	0.0153681	0.88747	0.359881	0.588109	8.31062e-06	MARCS_RAT	[12] Phospho (ST)	Myristoylated alanine-rich C-kinase substrate OS=Rattus norvegicus GN=Marcks PE=1 SV=2	0.76796	0.76796
1150	8	12	8	9	250625	287150	341810	481797	120150	120142	282482	111418	224000	311500	274010	464242	0.0136279	0.134924	0.358808	0.574094	0.000419642	MAP1B_RAT	[2] Phospho (ST)	Microtubule-associated protein 1B OS=Rattus norvegicus GN=Map1b PE=1 SV=2	0.76796	0.76796
4	8	12	8	9	49900000	3.94417e+07	2.50164e+07	3.06097e+07	3.15491e+07	2.87025e+07	7.82598e+06	2.75391e+07	43250000	31550000	2.43485e+07	1.6502e+07	0.07854	0.737822	0.36344	0.366084	5.38752e-05	TAU_RAT	[11] Phospho (ST)|[15] Phospho (ST)|[19] Phospho (ST)	Microtubule-associated protein tau OS=Rattus norvegicus GN=Mapt PE=1 SV=3	0.772107	0.772107
138	8	12	8	9	1.21353e+06	8.26056e+06	170414	104720	1.29754e+06	2.01234e+07	222076	127098	518500	662000	26828.1	60538.4	0.176091	0.344387	0.365774	0.318343	3.01009e-11	MAP2_RAT	[6] Phospho (ST)|[7] Phospho (ST)|[8] Phospho (ST)|[10] Phospho (ST)	Microtubule-associated protein 2 OS=Rattus norvegicus GN=Map2 PE=1 SV=3	0.772398	0.772398
1668	8	12	8	9	486625	420300	246798	307951	219339	273041	70065.5	176737	437500	360000	250478	272252	0.0206037	0.925287	0.366808	0.0252745	0.0255902	NUCKS_RAT	[3] Phospho (ST)|[5] Phospho (ST)|[15] Phospho (ST)	Nuclear ubiquitous casein and cyclin-dependent kinases substrate OS=Rattus norvegicus GN=Nucks1 PE=1 SV=1	0.772398	0.772398
845	8	12	8	9	325000	314300	577943	715208	230162	311455	191968	197736	209500	159000	519330	673217	0.00026819	0.479833	0.374842	0.712513	0.000944163	NPHN_RAT	[10] Phospho (ST)	Nephrin OS=Rattus norvegicus GN=Nphs1 PE=1 SV=1	0.773994	0.773994
991	8	12	8	9	820375	632667	514411	499084	317243	333448	243811	227586	959000	635000	487750	488287	0.042307	0.27437	0.377577	0.628978	0.205023	E41L1_RAT	[8] Phospho (ST)|[10] Phospho (ST)|[14] Phospho (ST)	Band 4.1-like protein 1 OS=Rattus norvegicus GN=Epb41l1 PE=1 SV=1	0.773994	0.773994
1084	8	12	8	9	358125	620583	610398	657569	209072	479823	213950	369245	288500	455000	628907	544939	0.319022	0.185213	0.3747	0.0535258	0.250521	RTN1_RAT	[25] Phospho (ST)	Reticulon-1 OS=Rattus norvegicus GN=Rtn1 PE=2 SV=1	0.773994	0.773994
17	8	12	8	9	11241250	8.15667e+06	7.85519e+06	6.96368e+06	3.9452e+06	4.08807e+06	1.87477e+06	3.99225e+06	11850000	7710000	7.9865e+06	6.05291e+06	0.106957	0.101693	0.376782	0.164474	0.335736	DPYL3_RAT	[3] Phospho (ST)|[7] Phospho (ST)|[11] Phospho (ST)	Dihydropyrimidinase-related protein 3 OS=Rattus norvegicus GN=Dpysl3 PE=1 SV=2	0.773994	0.773994
698	8	12	8	9	1349250	1542250	1.49184e+06	1.30913e+06	346331	882790	662613	292707	1360000	1305000	1.43899e+06	1.40459e+06	0.739298	0.936455	0.378818	0.668149	9.42215e-06	MAP1A_RAT	[4] Phospho (ST)|[10] Phospho (ST)|[14] Phospho (ST)	Microtubule-associated protein 1A OS=Rattus norvegicus GN=Map1a PE=1 SV=1	0.773994	0.773994
2890	8	12	8	9	250300	580083	427173	558290	106704	433712	238847	376774	253000	471000	360725	530616	0.663315	0.0407963	0.378901	0.113815	0.028054	FETUA_RAT	[11] Phospho (ST)	Alpha-2-HS-glycoprotein OS=Rattus norvegicus GN=Ahsg PE=1 SV=2	0.773994	0.773994
422	8	12	8	9	1367500	933917	1.16856e+06	958389	218485	350613	379611	489000	1395000	966000	1.02149e+06	751883	0.687324	0.0124014	0.37633	0.811268	0.0158893	DPYL3_RAT	[3] Phospho (ST)|[11] Phospho (ST)	Dihydropyrimidinase-related protein 3 OS=Rattus norvegicus GN=Dpysl3 PE=1 SV=2	0.773994	0.773994
109	8	12	8	9	15350000	17877500	7.15264e+06	5.34196e+06	6.60112e+06	1.10947e+07	3.29952e+06	2.84621e+06	15000000	15850000	6.39548e+06	5.88063e+06	0.000112956	0.841898	0.38465	0.00345932	0.0256576	TAU_RAT	[7] Phospho (ST)|[8] Phospho (ST)|[10] Phospho (ST)	Microtubule-associated protein tau OS=Rattus norvegicus GN=Mapt PE=1 SV=3	0.774885	0.774885
171	8	12	8	9	430250	464017	960306	786797	307138	336185	546461	130362	339500	275000	803336	807180	0.00108493	0.593743	0.385821	0.493057	4.13602e-05	ADDB_RAT	[9] Phospho (ST)	Beta-adducin OS=Rattus norvegicus GN=Add2 PE=2 SV=4	0.774885	0.774885
1090	8	12	8	9	604375	628583	727282	899428	280260	219919	223745	282141	597000	600500	722272	797618	0.0214176	0.269519	0.381917	0.69847	0.0115265	MAP1A_RAT	[9] Phospho (ST)|[15] Phospho (Y)	Microtubule-associated protein 1A OS=Rattus norvegicus GN=Map1a PE=1 SV=1	0.774885	0.774885
1646	8	12	8	9	808000	464167	685193	578260	411197	181343	341401	613042	669000	380500	641754	364854	0.84112	0.0920801	0.384646	0.429936	4.88323e-05	MARCS_RAT	[12] Phospho (ST)|[26] Phospho (ST)|[27] Phospho (ST)	Myristoylated alanine-rich C-kinase substrate OS=Rattus norvegicus GN=Marcks PE=1 SV=2	0.774885	0.774885
2185	8	12	8	9	179200	254467	359654	333232	65533.2	226760	177202	161128	178500	151500	284006	351898	0.0445622	0.64063	0.39261	0.220434	0.00321809	MAP1B_RAT	[4] Phospho (ST)|[6] Oxidation (M)|[15] Phospho (ST)	Microtubule-associated protein 1B OS=Rattus norvegicus GN=Map1b PE=1 SV=2	0.777582	0.777582
1507	8	12	8	9	1304500	1.51358e+06	1.03037e+06	861167	348108	981847	367100	500738	1295000	1360000	1.06975e+06	1.05493e+06	0.0316185	0.885975	0.396568	0.74649	1.69065e-06	RTN1_RAT	[14] Phospho (ST)|[16] Phospho (ST)	Reticulon-1 OS=Rattus norvegicus GN=Rtn1 PE=2 SV=1	0.777582	0.777582
229	8	12	8	9	1240250	942900	1.57336e+06	1.79017e+06	876294	712316	945374	1.09478e+06	1330000	790000	1.56411e+06	1.98036e+06	0.0428304	0.852099	0.39828	0.350611	0.114801	TAU_RAT	[6] Phospho (ST)|[10] Phospho (ST)	Microtubule-associated protein tau OS=Rattus norvegicus GN=Mapt PE=1 SV=3	0.777582	0.777582
805	8	12	8	9	383175	502383	590463	565754	272056	244927	216527	258942	339500	545000	487317	483510	0.144467	0.536135	0.391822	0.908828	0.480985	PP1R7_RAT	[4] Phospho (ST)|[7] Phospho (ST)	Protein phosphatase 1 regulatory subunit 7 OS=Rattus norvegicus GN=Ppp1r7 PE=1 SV=1	0.777582	0.777582
6	8	12	8	9	23550000	2.44167e+07	2.74755e+07	2.2304e+07	7.00469e+06	8.48773e+06	1.19279e+07	1.39109e+07	23450000	20900000	2.90765e+07	2.46922e+07	0.849191	0.579961	0.397252	0.420078	0.0691608	MAP1A_RAT	[5] Phospho (ST)|[6] Phospho (ST)	Microtubule-associated protein 1A OS=Rattus norvegicus GN=Map1a PE=1 SV=1	0.777582	0.777582
1198	8	12	8	9	1085500	738167	898573	810751	426872	463296	204945	602582	952500	613000	965320	628866	0.86866	0.145572	0.398551	0.291498	0.0249989	MAP2_RAT	[5] Phospho (ST)|[7] Phospho (ST)|[22] Phospho (Y)	Microtubule-associated protein 2 OS=Rattus norvegicus GN=Map2 PE=1 SV=3	0.777582	0.777582
1389	8	12	8	9	1286500	1081250	1.05114e+06	1.28532e+06	756141	738004	935582	654548	1205000	816000	657764	1.1196e+06	0.963316	0.997734	0.397943	0.953112	0.000368935	NFM_RAT	[26] Phospho (ST)|[34] Phospho (ST)	Neurofilament medium polypeptide OS=Rattus norvegicus GN=Nefm PE=1 SV=4	0.777582	0.777582
1018	8	12	8	9	945250	1.01208e+06	685882	551740	316503	485397	207220	274842	879500	837000	648876	654752	0.0034698	0.818971	0.404065	0.824049	5.14932e-05	GRAP1_RAT	[3] Phospho (ST)|[5] Phospho (ST)	GRIP1-associated protein 1 OS=Rattus norvegicus GN=Gripap1 PE=1 SV=1	0.778973	0.778973
1424	8	12	8	9	86525	108233	187238	164365	34400.9	59409.4	119816	86955.2	89250	94900	135504	130496	0.00684356	0.975695	0.405783	0.519561	9.03833e-05	ROA1_RAT	[3] Phospho (ST)	Heterogeneous nuclear ribonucleoprotein A1 OS=Rattus norvegicus GN=Hnrnpa1 PE=1 SV=3	0.778973	0.778973
2037	8	12	8	9	132212	151483	245140	206901	56706.7	60822	125037	147119	118000	124000	224767	182363	0.0220808	0.822814	0.405456	0.355365	0.000407846	NEUM_RAT	[8] Phospho (ST)|[16] Phospho (ST)	Neuromodulin OS=Rattus norvegicus GN=Gap43 PE=1 SV=1	0.778973	0.778973
199	8	12	8	9	2508750	1.69417e+06	2.80849e+06	2.68135e+06	461223	435879	1.3706e+06	2.01542e+06	2510000	1840000	2.38982e+06	1.89632e+06	0.0826364	0.234219	0.40458	0.52286	3.08556e-08	TAU_RAT	[5] Phospho (ST)|[8] Phospho (ST)	Microtubule-associated protein tau OS=Rattus norvegicus GN=Mapt PE=1 SV=3	0.778973	0.778973
38	8	12	8	9	1971875	2.26542e+06	5.22186e+06	4.38354e+06	948344	1.72775e+06	3.16918e+06	1.8841e+06	1630000	1265000	3.73009e+06	3.97624e+06	0.000445221	0.729604	0.412097	0.679906	8.22667e-05	MARCS_RAT	[16] Phospho (ST)	Myristoylated alanine-rich C-kinase substrate OS=Rattus norvegicus GN=Marcks PE=1 SV=2	0.784791	0.784791
1773	8	12	8	9	223750	217617	233479	285635	88084	117303	68325.1	125228	213000	242500	210093	266732	0.244752	0.548251	0.410985	0.565878	0.00540535	PLEC1_RAT	[3] Phospho (ST)	Plectin-1 OS=Rattus norvegicus GN=Plec1 PE=1 SV=2	0.784791	0.784791
124	8	12	8	9	11668750	1.06217e+07	8.11722e+06	1.06129e+07	7.88854e+06	7.08687e+06	4.2676e+06	5.69718e+06	8455000	8665000	7.41955e+06	6.95124e+06	0.457213	0.776887	0.416302	0.750375	0.000167518	NUCL_RAT	[4] Phospho (ST)|[16] Phospho (ST)	Nucleolin OS=Rattus norvegicus GN=Ncl PE=1 SV=3	0.789652	0.789652
616	8	12	8	9	6715000	7685000	4.34704e+06	3.38874e+06	1.37692e+06	5.83723e+06	1.47275e+06	1.29861e+06	6535000	7450000	4.44143e+06	3.65395e+06	0.00581775	0.955741	0.421525	0.238948	1.22009e-08	MAP2_RAT	[11] Phospho (ST)|[14] Phospho (ST)	Microtubule-associated protein 2 OS=Rattus norvegicus GN=Map2 PE=1 SV=3	0.796398	0.796398
834	8	12	8	9	2622500	2136750	983454	1.14222e+06	1.48295e+06	1.27113e+06	552595	1.36726e+06	2290000	1815000	829257	874168	0.00390512	0.657602	0.438995	0.373558	0.00123072	MAP2_RAT	[9] Phospho (ST)|[16] Phospho (ST)|[19] Phospho (ST)	Microtubule-associated protein 2 OS=Rattus norvegicus GN=Map2 PE=1 SV=3	0.801897	0.801897
287	8	12	8	9	6466250	5535000	3.22903e+06	3.72449e+06	3.79736e+06	3.45643e+06	528719	951344	4865000	4825000	3.13834e+06	3.50699e+06	0.0106633	0.772403	0.43459	0.174356	3.94012e-06	GEPH_RAT	[11] Phospho (ST)|[17] Phospho (ST)|[23] Phospho (ST)	Gephyrin OS=Rattus norvegicus GN=Gphn PE=1 SV=3	0.801897	0.801897
1015	8	12	8	9	519375	440867	601389	665327	432755	222287	226972	156039	340500	404500	553298	747390	0.0765854	0.896924	0.434775	0.440283	0.0137996	DCLK1_RAT	[7] Phospho (ST)	Serine/threonine-protein kinase DCLK1 OS=Rattus norvegicus GN=Dclk1 PE=2 SV=1	0.801897	0.801897
2470	8	12	8	9	146788	202258	325496	281662	75526.8	211734	211905	209773	113000	89450	219601	268340	0.0605456	0.888987	0.440185	0.566956	0.000216614	MAP2_RAT	[18] Phospho (ST)	Microtubule-associated protein 2 OS=Rattus norvegicus GN=Map2 PE=1 SV=3	0.801897	0.801897
2477	8	12	8	9	184975	181117	71256.7	167334	123130	177943	133666	284838	150500	142000	17696.1	19936.8	0.348461	0.507724	0.442744	0.461359	3.97415e-05	HS90B_RAT	[6] Phospho (ST)|[12] Phospho (ST)	Heat shock protein HSP 90-beta OS=Rattus norvegicus GN=Hsp90ab1 PE=1 SV=4	0.801897	0.801897
1306	8	12	8	9	2055375	1.37242e+06	969521	821392	1.47984e+06	1.12273e+06	446542	573488	1580000	897000	1.01576e+06	672676	0.0292328	0.20432	0.429686	0.146893	0.00103396	HDGR3_RAT	[15] Phospho (ST)|[22] Phospho (ST)|[26] Phospho (ST)	Hepatoma-derived growth factor-related protein 3 OS=Rattus norvegicus GN=Hdgfrp3 PE=2 SV=1	0.801897	0.801897
1503	8	12	8	9	1139375	1.27892e+06	1.51601e+06	2.18093e+06	786132	895438	878061	1.38154e+06	870500	1025000	1.3431e+06	1.5286e+06	0.0620623	0.260161	0.441791	0.662984	0.000211889	MAP1B_RAT	[18] Phospho (ST)	Microtubule-associated protein 1B OS=Rattus norvegicus GN=Map1b PE=1 SV=2	0.801897	0.801897
142	8	12	8	9	5082500	4.63167e+06	3.10396e+06	4.01704e+06	2.63476e+06	2.83685e+06	898576	2.96821e+06	4015000	4020000	2.85392e+06	2.98832e+06	0.153649	0.824994	0.426696	0.617855	1.08816e-06	RTN4_RAT	[7] Carbamidomethyl (C)|[13] Phospho (ST)|[17] Phospho (ST)	Reticulon-4 OS=Rattus norvegicus GN=Rtn4 PE=1 SV=1	0.801897	0.801897
2705	8	12	8	9	872750	953417	769978	427655	678213	1.25294e+06	282522	297767	685500	492000	846279	421868	0.223362	0.666114	0.440126	0.67677	3.05226e-08	BSN_RAT	[12] Phospho (ST)|[13] Phospho (ST)	Protein bassoon OS=Rattus norvegicus GN=Bsn PE=1 SV=3	0.801897	0.801897
2034	8	12	8	9	804500	1.16942e+06	1.20138e+06	1.28516e+06	478013	420490	411848	777669	624500	1006000	1.24754e+06	1.45733e+06	0.219632	0.20216	0.439168	0.177816	0.549845	PLCB1_RAT	[1] Phospho (ST)	1-phosphatidylinositol-4,5-bisphosphate phosphodiesterase beta-1 OS=Rattus norvegicus GN=Plcb1 PE=1 SV=1	0.801897	0.801897
567	8	12	8	9	3068750	2.76417e+06	2.85839e+06	2.90926e+06	375630	957672	450021	618303	3125000	2525000	2.83552e+06	2.7987e+06	0.997617	0.549915	0.442889	0.407848	0.00118478	MAP2_RAT	[2] Phospho (ST)|[34] Phospho (ST)	Microtubule-associated protein 2 OS=Rattus norvegicus GN=Map2 PE=1 SV=3	0.801897	0.801897
925	8	12	8	9	1003375	595917	555636	331064	453054	358528	269234	325292	943500	536500	536806	170842	0.00993665	0.0106085	0.447635	0.235918	0.00910641	KCC2A_RAT	[9] Phospho (ST)|[11] Phospho (ST)|[12] Phospho (ST)	Calcium/calmodulin-dependent protein kinase type II subunit alpha OS=Rattus norvegicus GN=Camk2a PE=1 SV=1	0.807433	0.807433
1806	8	12	8	9	2033750	2011500	1.14038e+06	732610	588507	1.17886e+06	308242	445510	1975000	1760000	1.19579e+06	777888	0.000154897	0.438423	0.462455	0.20013	4.78508e-05	RTN4_RAT	[6] Phospho (ST)|[8] Phospho (ST)|[9] Phospho (ST)	Reticulon-4 OS=Rattus norvegicus GN=Rtn4 PE=1 SV=1	0.813556	0.813556
380	8	12	8	9	3000000	1.86658e+06	1.28428e+06	723080	2.06218e+06	964593	602814	350898	2535000	1690000	1.04004e+06	765686	0.00129177	0.0302496	0.460167	0.00102099	0.0084862	PP1RB_RAT	[5] Phospho (ST)|[6] Phospho (ST)|[7] Phospho (ST)|[9] Phospho (ST)|[17] Carbamidomethyl (C)|[22] Carbamidomethyl (C)	Protein phosphatase 1 regulatory subunit 11 OS=Rattus norvegicus GN=Ppp1r11 PE=2 SV=2	0.813556	0.813556
1399	8	12	8	9	100550	113675	211374	185012	37019.3	59945.1	115986	93901.2	105500	94950	174751	146269	0.00202709	0.841876	0.467038	0.789677	9.31639e-06	IMPCT_RAT	[5] Phospho (ST)	Protein IMPACT OS=Rattus norvegicus GN=Impact PE=2 SV=1	0.813556	0.813556
494	8	12	8	9	451500	558000	1.03233e+06	893534	163835	537726	548389	555408	472500	222500	894544	815268	0.00982949	0.958859	0.458539	0.536157	3.06059e-05	SYN1_RAT	[3] Phospho (ST)|[18] Oxidation (M)	Synapsin-1 OS=Rattus norvegicus GN=Syn1 PE=1 SV=3	0.813556	0.813556
828	8	12	8	9	113198	167792	278189	269742	81871.7	122301	168755	124753	85400	88950	214865	247013	0.0045965	0.558515	0.463065	0.902311	6.83667e-05	MARCS_RAT	[13] Phospho (ST)	Myristoylated alanine-rich C-kinase substrate OS=Rattus norvegicus GN=Marcks PE=1 SV=2	0.813556	0.813556
1782	8	12	8	9	964000	1.01067e+06	591265	433453	539240	467723	288324	279346	963000	1095000	550875	392353	0.00118713	0.723107	0.463701	0.344953	0.885313	RTN4_RAT	[4] Phospho (ST)|[6] Phospho (ST)|[8] Phospho (ST)	Reticulon-4 OS=Rattus norvegicus GN=Rtn4 PE=1 SV=1	0.813556	0.813556
2187	8	12	8	9	554625	726250	595172	639393	122262	292871	187464	318181	572000	646500	636331	716795	0.642575	0.191946	0.454515	0.534016	0.00564996	IPP2_RAT	[19] Carbamidomethyl (C)|[20] Phospho (ST)|[22] Phospho (ST)	Protein phosphatase inhibitor 2 OS=Rattus norvegicus GN=Ppp1r2 PE=2 SV=2	0.813556	0.813556
1181	8	12	8	9	121725	302367	193479	255356	81906.2	324151	200377	204458	91800	174700	130149	196179	0.960418	0.119058	0.453274	0.0914793	0.00089848	NFH_RAT	[7] Phospho (ST)|[13] Phospho (ST)	Neurofilament heavy polypeptide OS=Rattus norvegicus GN=Nefh PE=1 SV=4	0.813556	0.813556
1393	8	12	8	9	354375	640500	529335	661878	68029.3	436083	247705	294919	366000	447500	468298	643215	0.482946	0.0482591	0.46805	0.0225797	0.182889	SCG2_RAT	[6] Phospho (ST)	Secretogranin-2 OS=Rattus norvegicus GN=Scg2 PE=2 SV=1	0.813556	0.813556
1527	8	12	8	9	1266125	1.82717e+06	1.8508e+06	1.89746e+06	663326	1.1883e+06	631726	1.34873e+06	1202500	1395000	2.1111e+06	2.09492e+06	0.433982	0.363607	0.465046	0.217568	0.0773509	RTN1_RAT	[14] Phospho (ST)	Reticulon-1 OS=Rattus norvegicus GN=Rtn1 PE=2 SV=1	0.813556	0.813556
1460	8	12	8	9	92925	141218	237608	244824	67317.9	120425	34984.6	70852.7	83700	67700	248318	241983	0.000165104	0.313496	0.475045	0.117006	0.0863681	BSN_RAT	[8] Phospho (ST)	Protein bassoon OS=Rattus norvegicus GN=Bsn PE=1 SV=3	0.813877	0.813877
957	8	12	8	9	175675	196225	321652	287612	87549.1	126607	129217	97702.2	152000	125000	283405	262759	0.00399376	0.894413	0.474735	0.683865	0.00233415	MAP2_RAT	[11] Phospho (ST)	Microtubule-associated protein 2 OS=Rattus norvegicus GN=Map2 PE=1 SV=3	0.813877	0.813877
1234	8	12	8	9	185125	227625	261606	352373	53410.6	129173	49717.9	116820	165000	161500	243505	351026	0.00507913	0.0587778	0.474165	0.0892728	0.23866	RTN4_RAT	[5] Phospho (ST)	Reticulon-4 OS=Rattus norvegicus GN=Rtn4 PE=1 SV=1	0.813877	0.813877
313	8	12	8	9	1225375	1.36167e+06	1.23066e+06	1.19964e+06	267853	467602	219769	302425	1265000	1250000	1.21329e+06	1.30046e+06	0.423006	0.619708	0.474803	0.940038	5.93214e-05	RTN3_RAT	[2] Phospho (ST)|[5] Phospho (ST)	Reticulon-3 OS=Rattus norvegicus GN=Rtn3 PE=1 SV=1	0.813877	0.813877
2441	8	12	8	9	41378.8	49125.8	96863.4	86637.4	36503.5	20641.6	59120	31887	25900	44800	81402.1	77697.6	0.000864594	0.957098	0.478229	0.496774	0.000223077	ADDA_RAT	[1] Phospho (ST)	Alpha-adducin OS=Rattus norvegicus GN=Add1 PE=1 SV=2	0.816406	0.816406
1690	8	12	8	9	99375	112908	189235	156806	64186.4	121913	88459.9	93618.7	75050	36500	176517	137554	0.0541879	0.807486	0.486879	0.634944	0.0124158	MAP1B_RAT	[10] Phospho (ST)	Microtubule-associated protein 1B OS=Rattus norvegicus GN=Map1b PE=1 SV=2	0.821219	0.821219
2059	8	12	8	9	558250	394417	295157	255438	428242	230700	159071	192568	347000	353500	249575	159729	0.0421571	0.241807	0.489639	0.312739	0.000199605	BSN_RAT	[1] Phospho (ST)|[3] Phospho (ST)|[9] Phospho (ST)|[15] Phospho (ST)	Protein bassoon OS=Rattus norvegicus GN=Bsn PE=1 SV=3	0.821219	0.821219
235	8	12	8	9	335000	367117	386288	565987	248900	320282	152526	431146	237000	209500	384293	384831	0.225378	0.336184	0.482954	0.839664	2.19191e-05	SYN1_RAT	[3] Phospho (ST)	Synapsin-1 OS=Rattus norvegicus GN=Syn1 PE=1 SV=3	0.821219	0.821219
371	8	12	8	9	841500	717583	879844	878422	274037	219250	186476	348423	817000	711000	918559	761647	0.204618	0.45131	0.488392	0.745511	0.0202701	SHAN2_RAT	[4] Phospho (ST)|[8] Phospho (ST)	SH3 and multiple ankyrin repeat domains protein 2 OS=Rattus norvegicus GN=Shank2 PE=1 SV=2	0.821219	0.821219
1233	8	12	8	9	705000	661583	882964	503004	745401	838386	591830	617920	197000	258500	697291	278567	0.990475	0.407309	0.488392	0.916546	5.72386e-06	SCG1_RAT	[15] Phospho (ST)	Secretogranin-1 OS=Rattus norvegicus GN=Chgb PE=1 SV=2	0.821219	0.821219
226	8	12	8	9	536500	929583	683702	1.31236e+06	270598	740830	362058	410388	423000	735500	585047	1.34591e+06	0.16151	0.00613305	0.498935	0.000538415	0.21508	NFH_RAT	[1] Phospho (ST)|[7] Phospho (ST)	Neurofilament heavy polypeptide OS=Rattus norvegicus GN=Nefh PE=1 SV=4	0.833884	0.833884
1414	8	12	8	9	163100	199125	220827	320541	60284	165768	131938	159001	180000	150550	196442	299873	0.0638593	0.168183	0.501398	0.0463973	0.0186655	NFH_RAT	[7] Phospho (ST)|[16] Phospho (ST)	Neurofilament heavy polypeptide OS=Rattus norvegicus GN=Nefh PE=1 SV=4	0.835082	0.835082
2101	8	12	8	9	86865	89585.6	132388	188578	106584	127796	85011.7	144499	52150	31950	120366	189599	0.0722444	0.49204	0.509252	0.773988	0.00107847	ABI1_RAT	[10] Phospho (ST)	Abl interactor 1 OS=Rattus norvegicus GN=Abi1 PE=2 SV=3	0.839388	0.839388
218	8	12	8	9	6080000	6.15167e+06	5.74576e+06	4.59851e+06	2.36788e+06	3.11879e+06	1.90851e+06	3.05742e+06	6105000	4870000	6.45467e+06	5.10955e+06	0.282733	0.586324	0.508178	0.739554	0.123699	RTN4_RAT	[8] Phospho (ST)|[9] Phospho (ST)	Reticulon-4 OS=Rattus norvegicus GN=Rtn4 PE=1 SV=1	0.839388	0.839388
129	8	12	8	9	7732500	7.11667e+06	6.02407e+06	7.38937e+06	3.33482e+06	4.36586e+06	2.46585e+06	6.36161e+06	6010000	5730000	5.33011e+06	4.40069e+06	0.677503	0.833994	0.509022	0.835577	5.02266e-07	TAU_RAT	[11] Phospho (ST)|[18] Phospho (ST)	Microtubule-associated protein tau OS=Rattus norvegicus GN=Mapt PE=1 SV=3	0.839388	0.839388
2304	8	12	8	9	441000	429083	392003	317093	96386.1	193464	123670	104125	428500	348500	381768	339821	0.0923817	0.388459	0.512011	0.642069	0.0288963	MAP2_RAT	[7] Carbamidomethyl (C)|[16] Phospho (ST)|[17] Phospho (ST)	Microtubule-associated protein 2 OS=Rattus norvegicus GN=Map2 PE=1 SV=3	0.839405	0.839405
1618	8	12	8	9	417750	331083	327150	300663	168153	142555	145078	75333.2	372500	310000	256733	270527	0.250673	0.206709	0.512774	0.39652	0.0226765	DKC1_RAT	[4] Phospho (ST)|[6] Phospho (ST)	H/ACA ribonucleoprotein complex subunit 4 OS=Rattus norvegicus GN=Dkc1 PE=1 SV=4	0.839405	0.839405
744	8	12	8	9	1186000	1.25108e+06	806198	1.7312e+06	747687	972747	1.59749e+06	3.4449e+06	1065000	1195000	242760	393143	0.913524	0.478422	0.515618	0.683865	2.89177e-08	ODPA_RAT	[1] Phospho (Y)|[12] Phospho (ST)	Pyruvate dehydrogenase E1 component subunit alpha, somatic form, mitochondrial OS=Rattus norvegicus GN=Pdha1 PE=1 SV=2	0.841179	0.841179
1854	8	12	8	9	267000	190167	234157	200193	69137.5	50947.1	103871	156552	261000	189500	204165	139266	0.8876	0.099254	0.526876	0.657162	6.51913e-06	KCC2A_RAT	[10] Phospho (ST)|[11] Phospho (ST)	Calcium/calmodulin-dependent protein kinase type II subunit alpha OS=Rattus norvegicus GN=Camk2a PE=1 SV=1	0.856622	0.856622
728	8	12	8	9	1797500	1.29633e+06	203567	159095	1.86756e+06	1.11615e+06	142095	111831	935500	951500	162403	111500	0.000776568	0.429199	0.529558	0.0381201	1.13136e-05	CXA1_RAT	[19] Phospho (ST)|[22] Phospho (ST)|[23] Phospho (ST)	Gap junction alpha-1 protein OS=Rattus norvegicus GN=Gja1 PE=1 SV=2	0.858064	0.858064
485	8	12	8	9	192012	154958	325088	253880	69822.6	68756	104931	82206.8	206000	136500	279939	224768	0.000108654	0.0577862	0.532138	0.753422	0.0298202	PSMD1_RAT	[9] Phospho (ST)|[13] Phospho (ST)	26S proteasome non-ATPase regulatory subunit 1 OS=Rattus norvegicus GN=Psmd1 PE=2 SV=1	0.85933	0.85933
1087	8	12	8	9	1736875	1211250	633180	470785	1.28966e+06	1.08526e+06	169702	104877	1255000	986500	631916	403239	0.00446811	0.227396	0.534723	0.0947419	6.23084e-07	RGRF1_RAT	[11] Phospho (ST)|[16] Phospho (ST)|[21] Phospho (ST)|[24] Phospho (ST)	Ras-specific guanine nucleotide-releasing factor 1 OS=Rattus norvegicus GN=Rasgrf1 PE=1 SV=1	0.860598	0.860598
2028	8	12	8	9	880500	737333	378104	407801	524217	563444	101812	215509	701000	611500	362035	390183	0.00688066	0.660488	0.54256	0.306939	1.16101e-06	RGRF1_RAT	[11] Phospho (ST)|[16] Phospho (ST)	Ras-specific guanine nucleotide-releasing factor 1 OS=Rattus norvegicus GN=Rasgrf1 PE=1 SV=1	0.864969	0.864969
2056	8	12	8	9	48426.2	92161.7	104594	169499	32317.3	54643.6	45742.3	63134.1	49800	92950	90567.7	169680	0.000587671	0.00348764	0.539809	0.385358	0.602532	NFH_RAT	[1] Phospho (ST)|[7] Phospho (ST)	Neurofilament heavy polypeptide OS=Rattus norvegicus GN=Nefh PE=1 SV=4	0.864969	0.864969
269	8	12	8	9	4873750	7.82083e+06	9.17492e+06	9.96003e+06	1.6891e+06	6.74413e+06	3.02186e+06	6.45961e+06	4875000	6030000	7.40228e+06	8.38614e+06	0.0995598	0.278434	0.542868	0.155876	0.000196749	MAP2_RAT	[33] Phospho (ST)	Microtubule-associated protein 2 OS=Rattus norvegicus GN=Map2 PE=1 SV=3	0.864969	0.864969
1987	8	12	8	9	163875	241542	324586	468079	166828	150729	132218	200901	123850	241000	394784	473970	0.001324	0.0553504	0.551776	0.85074	0.291677	CALX_RAT	[9] Phospho (ST)	Calnexin OS=Rattus norvegicus GN=Canx PE=1 SV=1	0.873341	0.873341
1894	8	12	8	9	100516	75137.5	130218	80154.3	98100.3	48829.7	39791.2	50501.5	65750	57000	132828	64059	0.370884	0.0803614	0.551668	0.147718	0.0397039	MRP_RAT	[4] Phospho (ST)|[7] Phospho (ST)	MARCKS-related protein OS=Rattus norvegicus GN=Marcksl1 PE=2 SV=3	0.873341	0.873341
1647	8	12	8	9	955125	979583	536146	408243	386294	522753	296660	174242	1045000	836500	478955	422604	0.000398413	0.716721	0.557539	0.724587	0.000103817	HAP1_RAT	[8] Phospho (ST)|[10] Phospho (ST)	Huntingtin-associated protein 1 OS=Rattus norvegicus GN=Hap1 PE=2 SV=1	0.873782	0.873782
971	8	12	8	9	272250	355167	453463	659169	87680.8	162113	248737	547836	261000	298000	424659	519340	0.0249996	0.182776	0.55682	0.317885	9.19105e-07	MAP1B_RAT	[1] Phospho (ST)|[8] Carbamidomethyl (C)	Microtubule-associated protein 1B OS=Rattus norvegicus GN=Map1b PE=1 SV=2	0.873782	0.873782
1332	8	12	8	9	486375	837483	114855	713708	486213	878343	64673.2	576911	286500	212500	108185	515239	0.2064	0.0310858	0.555295	0.0640351	0.00412167	SCG1_RAT	[15] Phospho (ST)	Secretogranin-1 OS=Rattus norvegicus GN=Chgb PE=1 SV=2	0.873782	0.873782
549	8	12	8	9	603500	726833	950294	939081	330518	334401	268282	414826	504000	677500	854578	1.09928e+06	0.0243056	0.600605	0.559913	0.780523	0.4865	NEUM_RAT	[6] Phospho (ST)|[16] Phospho (ST)	Neuromodulin OS=Rattus norvegicus GN=Gap43 PE=1 SV=1	0.874636	0.874636
1630	8	12	8	9	653125	649833	514487	385453	341924	440311	133752	219784	487000	459500	499701	314446	0.0637739	0.567527	0.564343	0.671429	5.04852e-06	GLSK_RAT	[11] Phospho (Y)|[19] Oxidation (M)|[34] Phospho (ST)	Glutaminase kidney isoform, mitochondrial OS=Rattus norvegicus GN=Gls PE=1 SV=2	0.878683	0.878683
1486	8	12	8	9	289162	263792	335267	382113	191851	101744	80591.6	314496	316500	308000	335804	282999	0.181657	0.894825	0.575142	0.297081	4.14121e-05	E41L1_RAT	[4] Phospho (ST)|[6] Phospho (ST)	Band 4.1-like protein 1 OS=Rattus norvegicus GN=Epb41l1 PE=1 SV=1	0.892591	0.892591
676	8	12	8	9	568500	872500	803553	968587	168658	297777	410148	530484	527500	796000	662360	1.089e+06	0.263943	0.0632287	0.580539	0.127977	0.03425	STX1B_RAT	[1] Phospho (ST)|[5] Phospho (ST)	Syntaxin-1B OS=Rattus norvegicus GN=Stx1b PE=1 SV=1	0.89805	0.89805
82	8	12	8	9	2233750	1.47758e+06	2.70534e+06	2.36978e+06	751188	910937	631166	1.84853e+06	2205000	985500	2.57265e+06	1.96575e+06	0.0560034	0.151422	0.585075	0.693152	7.63397e-06	MAP2_RAT	[4] Phospho (ST)|[7] Phospho (ST)	Microtubule-associated protein 2 OS=Rattus norvegicus GN=Map2 PE=1 SV=3	0.899247	0.899247
978	8	12	8	9	1077250	1150250	1.11774e+06	1.48326e+06	230547	643351	785267	1.2061e+06	1085000	945500	853156	1.22186e+06	0.47365	0.432845	0.584911	0.136617	0.00105705	NEUM_RAT	[6] Phospho (ST)|[23] Phospho (ST)	Neuromodulin OS=Rattus norvegicus GN=Gap43 PE=1 SV=1	0.899247	0.899247
209	8	12	8	9	1563125	1.43967e+06	2.4328e+06	1.87746e+06	773005	1.29875e+06	713294	1.60859e+06	1265000	543000	2.35233e+06	1.31634e+06	0.108344	0.417617	0.590895	0.686647	0.000109411	CAMKV_RAT	[3] Phospho (ST)|[6] Phospho (ST)	CaM kinase-like vesicle-associated protein OS=Rattus norvegicus GN=Camkv PE=1 SV=1	0.905281	0.905281
1712	8	12	8	9	333500	409400	415540	559807	172548	203926	165427	222038	324500	376500	437468	577988	0.0882234	0.105185	0.602041	0.92014	0.162847	SYT1_RAT	[14] Phospho (ST)	Synaptotagmin-1 OS=Rattus norvegicus GN=Syt1 PE=1 SV=3	0.919411	0.919411
2396	8	12	8	9	63025	89366.7	134693	145003	32835.3	48116	21658	65441	57400	89150	132288	124369	0.000317793	0.229668	0.606495	0.227762	0.115106	BSN_RAT	[3] Carbamidomethyl (C)|[7] Phospho (ST)	Protein bassoon OS=Rattus norvegicus GN=Bsn PE=1 SV=3	0.922449	0.922449
780	8	12	8	9	411750	454917	602091	738061	106598	203085	252282	418953	375000	406000	542808	619089	0.0117624	0.339363	0.60789	0.394827	0.000356659	MAP1B_RAT	[1] Phospho (ST)|[3] Carbamidomethyl (C)	Microtubule-associated protein 1B OS=Rattus norvegicus GN=Map1b PE=1 SV=2	0.922449	0.922449
2156	8	12	8	9	854250	934000	334475	293162	302316	592789	106739	159803	801500	852000	365489	255012	4.57471e-05	0.857092	0.63673	1.22634e-05	0.886724	RTN4_RAT	[6] Phospho (ST)|[8] Phospho (ST)|[10] Phospho (ST)	Reticulon-4 OS=Rattus norvegicus GN=Rtn4 PE=1 SV=1	0.925087	0.925087
180	8	12	8	9	571875	645717	1.46723e+06	1.34678e+06	323344	511691	901298	593728	471500	325500	1.13186e+06	1.19975e+06	0.000400776	0.932399	0.633742	0.74289	3.16038e-05	TAU_RAT	[8] Phospho (ST)	Microtubule-associated protein tau OS=Rattus norvegicus GN=Mapt PE=1 SV=3	0.925087	0.925087
836	8	12	8	9	3838750	4047500	2.1189e+06	1.76063e+06	1.70456e+06	2.79855e+06	453006	450934	3425000	3140000	2.16939e+06	1.89215e+06	0.00184992	0.925595	0.643706	0.117484	4.32535e-06	PACN1_RAT	[18] Phospho (ST)|[25] Phospho (ST)|[27] Phospho (ST)	Protein kinase C and casein kinase substrate in neurons protein 1 OS=Rattus norvegicus GN=Pacsin1 PE=1 SV=1	0.925087	0.925087
101	8	12	8	9	532500	615750	1.06935e+06	1.26363e+06	303905	406037	358909	313609	513000	482000	1.00065e+06	1.36178e+06	1.629e-05	0.259637	0.641656	0.898346	0.00997903	MAP6_RAT	[3] Phospho (ST)	Microtubule-associated protein 6 OS=Rattus norvegicus GN=Map6 PE=1 SV=1	0.925087	0.925087
253	8	12	8	9	5790000	4.69067e+06	2.44859e+06	2.01025e+06	2.73577e+06	2.44588e+06	1.17621e+06	1.70098e+06	5875000	4545000	2.38263e+06	1.81313e+06	0.000233002	0.275322	0.646072	0.0870029	0.398441	MAP2_RAT	[11] Phospho (ST)|[15] Phospho (ST)|[16] Phospho (ST)|[19] Phospho (ST)	Microtubule-associated protein 2 OS=Rattus norvegicus GN=Map2 PE=1 SV=3	0.925087	0.925087
41	8	12	8	9	5125000	4.52608e+06	8.2896e+06	8.70387e+06	2.10834e+06	3.52902e+06	1.30291e+06	4.20549e+06	5370000	2215000	8.43985e+06	7.38071e+06	0.000934309	0.905682	0.629529	0.438011	0.00392414	ADDA_RAT	[11] Phospho (ST)|[15] Phospho (ST)	Alpha-adducin OS=Rattus norvegicus GN=Add1 PE=1 SV=2	0.925087	0.925087
123	8	12	8	9	4232500	4367500	6.85889e+06	7.83331e+06	2.12818e+06	3.12642e+06	1.30192e+06	2.99608e+06	4775000	3805000	6.93015e+06	7.11027e+06	0.00111733	0.545239	0.631247	0.206822	0.00487392	MAP1A_RAT	[7] Phospho (ST)|[11] Phospho (ST)	Microtubule-associated protein 1A OS=Rattus norvegicus GN=Map1a PE=1 SV=1	0.925087	0.925087
1199	8	12	8	9	2061875	1431750	997986	604646	1.21382e+06	769126	390720	429040	1635000	1185000	897072	697886	0.00122101	0.0497159	0.645914	0.337176	7.7141e-06	TAU_RAT	[7] Phospho (ST)|[8] Phospho (ST)|[13] Oxidation (M)	Microtubule-associated protein tau OS=Rattus norvegicus GN=Mapt PE=1 SV=3	0.925087	0.925087
1661	8	12	8	9	96350.2	100691	227953	194610	143140	124871	78469.6	113547	27900	23200	199175	160204	0.00738159	0.73693	0.635704	0.907916	1.52051e-05	DREB_RAT	[15] Phospho (ST)	Drebrin OS=Rattus norvegicus GN=Dbn1 PE=2 SV=3	0.925087	0.925087
1027	8	12	8	9	255375	235958	402095	349272	82883.6	111161	130061	97516.5	242000	201500	363476	312095	0.000801073	0.332043	0.642933	0.875085	0.000717949	KCC2B_RAT	[5] Phospho (ST)	Calcium/calmodulin-dependent protein kinase type II subunit beta OS=Rattus norvegicus GN=Camk2b PE=1 SV=1	0.925087	0.925087
166	8	12	8	9	24375000	1.73667e+07	1.13266e+07	7.97222e+06	1.9991e+07	1.18676e+07	3.80751e+06	4.45962e+06	14250000	12550000	1.2484e+07	8.45836e+06	0.010222	0.18711	0.645795	0.25904	2.5999e-06	MAP2_RAT	[16] Phospho (ST)|[18] Phospho (ST)|[19] Oxidation (M)	Microtubule-associated protein 2 OS=Rattus norvegicus GN=Map2 PE=1 SV=3	0.925087	0.925087
2408	8	12	8	9	2813750	3.77583e+06	1.88477e+06	2.19825e+06	853831	2.98189e+06	418077	1.98338e+06	2890000	3075000	1.9056e+06	1.56571e+06	0.0533083	0.336278	0.634431	0.507538	7.31808e-08	RTN4_RAT	[10] Phospho (ST)	Reticulon-4 OS=Rattus norvegicus GN=Rtn4 PE=1 SV=1	0.925087	0.925087
316	8	12	8	9	1368875	1640250	1.92022e+06	2.46021e+06	509531	901674	1.29381e+06	425714	1515000	1460000	1.38474e+06	2.53543e+06	0.0221548	0.170129	0.639208	0.325279	0.00304848	NFH_RAT	[1] Phospho (ST)|[7] Phospho (ST)	Neurofilament heavy polypeptide OS=Rattus norvegicus GN=Nefh PE=1 SV=4	0.925087	0.925087
580	8	12	8	9	827875	697667	546980	527318	507081	418322	151913	208054	624000	658500	491995	526795	0.0803027	0.515147	0.6464	0.182435	6.76767e-05	SHAN3_RAT	[1] Phospho (ST)|[3] Phospho (ST)|[5] Phospho (ST)	SH3 and multiple ankyrin repeat domains protein 3 OS=Rattus norvegicus GN=Shank3 PE=1 SV=2	0.925087	0.925087
306	8	12	8	9	1077500	952500	680185	769518	779108	723731	166904	619258	629000	708000	690778	494272	0.197734	0.908145	0.615579	0.615044	2.09152e-06	SYN1_RAT	[6] Phospho (ST)|[8] Phospho (ST)	Synapsin-1 OS=Rattus norvegicus GN=Syn1 PE=1 SV=3	0.925087	0.925087
884	8	12	8	9	336750	282425	347656	330971	85034	108093	92833.1	144871	357000	315500	330269	304960	0.35109	0.328236	0.614711	0.58325	0.943576	MARCS_RAT	[15] Phospho (ST)|[16] Phospho (ST)	Myristoylated alanine-rich C-kinase substrate OS=Rattus norvegicus GN=Marcks PE=1 SV=2	0.925087	0.925087
833	8	12	8	9	702875	693250	640229	776698	519468	486351	314025	413018	471000	421000	619815	703455	0.917278	0.693757	0.62595	0.982551	7.60354e-05	SEPT2_RAT	[9] Phospho (ST)	Septin-2 OS=Rattus norvegicus GN=Sept2 PE=1 SV=1	0.925087	0.925087
365	8	12	8	9	661625	490750	587570	471812	205829	169107	80752.1	179046	705500	537500	597219	430248	0.553964	0.0131631	0.622496	0.419267	0.497597	ADDB_RAT	[2] Phospho (ST)|[5] Phospho (ST)|[9] Phospho (ST)	Beta-adducin OS=Rattus norvegicus GN=Add2 PE=2 SV=4	0.925087	0.925087
1230	8	12	8	9	190462	302717	199758	229070	114616	324855	269573	231237	170000	183600	113081	122218	0.619942	0.398004	0.632263	0.210191	0.000478129	NFH_RAT	[7] Phospho (ST)|[13] Phospho (ST)	Neurofilament heavy polypeptide OS=Rattus norvegicus GN=Nefh PE=1 SV=4	0.925087	0.925087
524	8	12	8	9	376250	391558	678929	627951	225376	247172	174874	200079	317000	284000	645771	546571	0.000752945	0.828928	0.650643	0.658725	0.000177792	KCC2A_RAT	[2] Phospho (ST)	Calcium/calmodulin-dependent protein kinase type II subunit alpha OS=Rattus norvegicus GN=Camk2a PE=1 SV=1	0.926608	0.926608
717	8	12	8	9	918000	1.17542e+06	442346	525325	593947	831491	227180	231059	723000	851000	381530	409234	0.00397294	0.364127	0.65134	0.0452101	0.00326779	FETUA_RAT	[11] Phospho (ST)|[13] Phospho (ST)	Alpha-2-HS-glycoprotein OS=Rattus norvegicus GN=Ahsg PE=1 SV=2	0.926608	0.926608
1080	8	12	8	9	52170	76750	157736	155257	43095.2	55758.2	88357.8	145839	49050	66650	130036	102537	0.00525943	0.696223	0.657736	0.667047	1.48954e-05	HNRPK_RAT	[6] Phospho (ST)	Heterogeneous nuclear ribonucleoprotein K OS=Rattus norvegicus GN=Hnrnpk PE=1 SV=1	0.927535	0.927535
883	8	12	8	9	1589250	1.93733e+06	857557	965712	741447	1.11969e+06	250028	599194	1685000	2025000	811371	754249	0.00197721	0.380488	0.65444	0.00876214	0.262345	MAP1B_RAT	[10] Phospho (ST)|[13] Phospho (ST)|[16] Phospho (ST)|[19] Phospho (ST)	Microtubule-associated protein 1B OS=Rattus norvegicus GN=Map1b PE=1 SV=2	0.927535	0.927535
693	8	12	8	9	2451500	1874000	1.19023e+06	968633	1.63074e+06	1.54081e+06	377622	490294	1900000	1510000	1.1042e+06	836699	0.013719	0.311765	0.659753	0.163741	9.24142e-06	GIT1_RAT	[11] Phospho (Y)|[16] Phospho (ST)|[20] Phospho (ST)	ARF GTPase-activating protein GIT1 OS=Rattus norvegicus GN=Git1 PE=1 SV=1	0.927535	0.927535
1207	8	12	8	9	195625	269083	321119	355598	52087.7	150438	145450	138300	189000	256500	278230	359519	0.0278521	0.215351	0.659042	0.172749	0.0737785	E41L1_RAT	[3] Carbamidomethyl (C)|[5] Phospho (ST)	Band 4.1-like protein 1 OS=Rattus norvegicus GN=Epb41l1 PE=1 SV=1	0.927535	0.927535
1092	8	12	8	9	342000	210283	414092	319697	108921	90006.2	66350	209156	388000	188500	408241	250214	0.0238581	0.0121906	0.668201	0.625442	0.000171676	AP180_RAT	[12] Phospho (ST)|[13] Phospho (ST)	Clathrin coat assembly protein AP180 OS=Rattus norvegicus GN=Snap91 PE=1 SV=1	0.933918	0.933918
102	8	12	8	9	3573750	3.20833e+06	2.97607e+06	3.0047e+06	1.68074e+06	1.55015e+06	867846	1.0956e+06	2745000	2720000	2.8948e+06	2.57116e+06	0.424073	0.692279	0.66679	0.803361	1.81262e-05	SYNJ1_RAT	[2] Phospho (ST)|[4] Carbamidomethyl (C)|[6] Phospho (ST)	Synaptojanin-1 OS=Rattus norvegicus GN=Synj1 PE=1 SV=3	0.933918	0.933918
26	8	12	8	9	3322500	5.09333e+06	4.524e+06	5.98551e+06	698667	600020	677835	1.86955e+06	3120000	4995000	4.73602e+06	5.69545e+06	0.0152406	7.50308e-05	0.670521	0.114134	0.000260212	NCAM1_RAT	[3] Phospho (ST)	Neural cell adhesion molecule 1 OS=Rattus norvegicus GN=Ncam1 PE=1 SV=1	0.934428	0.934428
810	8	12	8	9	229750	347750	639194	810314	108656	243663	277647	244089	194000	234000	544583	728233	2.72991e-06	0.0712078	0.731674	0.471375	0.0136163	BIN1_RAT	[3] Phospho (ST)	Myc box-dependent-interacting protein 1 OS=Rattus norvegicus GN=Bin1 PE=1 SV=1	0.93443	0.93443
23	8	12	8	9	2946250	2.24883e+06	5.33827e+06	4.32777e+06	1.20492e+06	1.16709e+06	1.20313e+06	1.63279e+06	2615000	1980000	5.47498e+06	4.03877e+06	8.39874e-06	0.061289	0.722192	0.99893	0.0212422	TAU_RAT	[6] Phospho (ST)|[10] Phospho (ST)	Microtubule-associated protein tau OS=Rattus norvegicus GN=Mapt PE=1 SV=3	0.93443	0.93443
1004	8	12	8	9	1517625	1.70942e+06	396813	248095	1.60501e+06	1.91329e+06	358335	119292	621000	711000	385843	231692	0.00548037	0.942921	0.705659	0.0729579	2.34957e-05	MAP2_RAT	[3] Phospho (ST)|[6] Phospho (ST)	Microtubule-associated protein 2 OS=Rattus norvegicus GN=Map2 PE=1 SV=3	0.93443	0.93443
45	8	12	8	9	1949125	1512750	2.86076e+06	2.64992e+06	817287	1.00591e+06	274099	1.12373e+06	2050000	913500	2.82491e+06	2.36233e+06	0.00104073	0.274812	0.707855	0.225842	0.00697061	AAK1_RAT	[5] Phospho (ST)|[9] Phospho (ST)	AP2-associated protein kinase 1 OS=Rattus norvegicus GN=Aak1 PE=1 SV=1	0.93443	0.93443
2046	8	12	8	9	352500	338417	191534	205406	129348	129512	95677.7	101164	346000	320500	159061	206129	0.000627616	0.97998	0.721101	0.725868	0.456572	MAP1B_RAT	[4] Phospho (ST)|[8] Phospho (ST)	Microtubule-associated protein 1B OS=Rattus norvegicus GN=Map1b PE=1 SV=2	0.93443	0.93443
496	8	12	8	9	956125	1.49042e+06	1.75752e+06	2.49881e+06	246578	806730	854263	1.04698e+06	942000	1365000	1.61671e+06	2.05916e+06	0.00243687	0.0247282	0.702697	0.233904	0.00112663	USO1_RAT	[12] Phospho (ST)	General vesicular transport factor p115 OS=Rattus norvegicus GN=Uso1 PE=1 SV=1	0.93443	0.93443
64	8	12	8	9	2922750	3.09658e+06	5.00661e+06	5.72217e+06	2.28392e+06	2.82375e+06	1.63016e+06	2.27439e+06	2460000	2005000	5.87855e+06	5.71566e+06	0.00477748	0.589942	0.733078	0.822166	0.0293931	MARCS_RAT	[16] Phospho (ST)	Myristoylated alanine-rich C-kinase substrate OS=Rattus norvegicus GN=Marcks PE=1 SV=2	0.93443	0.93443
1154	8	12	8	9	2354375	1819000	1.03483e+06	834916	1.88037e+06	1.67466e+06	531248	632269	1510000	1260000	903943	778739	0.0190116	0.408311	0.713158	0.265773	2.57059e-05	HP1B3_RAT	[14] Phospho (ST)|[15] Phospho (ST)|[18] Phospho (ST)|[20] Phospho (ST)	Heterochromatin protein 1-binding protein 3 OS=Rattus norvegicus GN=Hp1bp3 PE=2 SV=1	0.93443	0.93443
1227	8	12	8	9	220000	274467	354817	457652	103330	241987	109645	277959	175500	120450	347167	442608	0.0287263	0.271916	0.728849	0.126818	0.128575	NEUM_RAT	[15] Phospho (ST)	Neuromodulin OS=Rattus norvegicus GN=Gap43 PE=1 SV=1	0.93443	0.93443
1053	8	12	8	9	222250	216475	417020	501197	62748.4	102656	468066	521127	204500	195500	263154	259356	0.0385614	0.750792	0.69535	0.5238	4.65636e-08	RTN1_RAT	[6] Phospho (ST)	Reticulon-1 OS=Rattus norvegicus GN=Rtn1 PE=2 SV=1	0.93443	0.93443
1716	8	12	8	9	161088	167750	263043	242657	55400.7	85906.1	134754	161343	184500	163500	214993	212636	0.0283263	0.876226	0.726958	0.71414	1.06217e-05	NHRF1_RAT	[3] Phospho (ST)	Na(+)/H(+) exchange regulatory cofactor NHE-RF1 OS=Rattus norvegicus GN=Slc9a3r1 PE=1 SV=3	0.93443	0.93443
599	8	12	8	9	5550000	5.46833e+06	3.74445e+06	3.04854e+06	3.2506e+06	2.29303e+06	2.11865e+06	1.76318e+06	5160000	5580000	3.44618e+06	4.04306e+06	0.0109026	0.644748	0.702029	0.408063	0.432402	TAU_RAT	[8] Phospho (ST)|[10] Phospho (ST)	Microtubule-associated protein tau OS=Rattus norvegicus GN=Mapt PE=1 SV=3	0.93443	0.93443
1573	8	12	8	9	208625	279083	284525	382095	127432	123596	86706.1	115936	161500	220000	293089	394148	0.0323697	0.0381005	0.727488	0.962135	0.0387039	GABR2_RAT	[8] Phospho (ST)	Gamma-aminobutyric acid type B receptor subunit 2 OS=Rattus norvegicus GN=Gabbr2 PE=1 SV=2	0.93443	0.93443
1576	8	12	8	9	1053375	847500	606224	526174	685497	671445	230826	399429	759500	580500	618586	396049	0.0509256	0.425878	0.732565	0.509674	5.35028e-05	HP1B3_RAT	[14] Phospho (ST)|[15] Phospho (ST)|[18] Phospho (ST)	Heterochromatin protein 1-binding protein 3 OS=Rattus norvegicus GN=Hp1bp3 PE=2 SV=1	0.93443	0.93443
648	8	12	8	9	2152500	2.96167e+06	2.86336e+06	3.9677e+06	899504	1.14205e+06	469281	1.51919e+06	1910000	2415000	2.78383e+06	3.25149e+06	0.0326793	0.0142967	0.69022	0.0968653	0.0525498	STX1A_RAT	[5] Phospho (ST)	Syntaxin-1A OS=Rattus norvegicus GN=Stx1a PE=1 SV=1	0.93443	0.93443
347	8	12	8	9	2387500	2171500	1.66521e+06	1.69788e+06	953980	854406	1.18425e+06	1.08888e+06	2320000	2100000	1.38811e+06	1.73349e+06	0.0937092	0.769271	0.714412	0.949083	0.38854	MAP1A_RAT	[5] Phospho (ST)|[6] Phospho (ST)	Microtubule-associated protein 1A OS=Rattus norvegicus GN=Map1a PE=1 SV=1	0.93443	0.93443
57	8	12	8	9	20462500	22125000	1.45954e+07	1.80717e+07	4.54562e+06	8.14529e+06	5.83711e+06	7.64687e+06	19500000	19850000	1.5802e+07	1.93038e+07	0.0348725	0.283048	0.696771	0.859965	0.000271575	SV2B_RAT	[12] Phospho (ST)|[15] Phospho (ST)	Synaptic vesicle glycoprotein 2B OS=Rattus norvegicus GN=Sv2b PE=1 SV=1	0.93443	0.93443
622	8	12	8	9	392888	458975	508682	640488	253014	211615	141745	316461	463500	564500	545910	583755	0.0729872	0.231331	0.682471	0.65914	0.171352	DYN3_RAT	[2] Phospho (ST)|[6] Phospho (ST)	Dynamin-3 OS=Rattus norvegicus GN=Dnm3 PE=1 SV=2	0.93443	0.93443
414	8	12	8	9	3902500	3.34083e+06	2.06036e+06	2.02296e+06	3.05479e+06	2.8689e+06	651258	1.13923e+06	2645000	2955000	2.15349e+06	1.42727e+06	0.0492698	0.677672	0.73058	0.241619	6.2969e-05	DPYL2_RAT	[8] Carbamidomethyl (C)|[13] Phospho (ST)|[16] Phospho (ST)|[18] Phospho (ST)|[21] Phospho (ST)|[22] Phospho (ST)	Dihydropyrimidinase-related protein 2 OS=Rattus norvegicus GN=Dpysl2 PE=1 SV=1	0.93443	0.93443
2635	8	12	8	9	1615875	1904500	1.39009e+06	1.5153e+06	388814	804206	436702	687989	1630000	1870000	1.3042e+06	1.59161e+06	0.121631	0.322628	0.701827	0.735212	0.0342043	HDGR3_RAT	[26] Phospho (ST)|[27] Phospho (ST)	Hepatoma-derived growth factor-related protein 3 OS=Rattus norvegicus GN=Hdgfrp3 PE=2 SV=1	0.93443	0.93443
1072	8	12	8	9	1536375	1271500	914786	883289	1.10851e+06	1.13122e+06	356104	416605	1165000	889500	900724	711206	0.104187	0.594569	0.689863	0.412327	8.0031e-06	MAP1B_RAT	[5] Phospho (ST)|[8] Phospho (ST)|[11] Phospho (ST)|[25] Carbamidomethyl (C)	Microtubule-associated protein 1B OS=Rattus norvegicus GN=Map1b PE=1 SV=2	0.93443	0.93443
878	8	12	8	9	1015500	912667	1.43553e+06	1.15005e+06	288997	419192	1.37246e+06	501460	959000	846500	960762	900399	0.18062	0.444938	0.710835	0.669679	7.25528e-08	MAP1B_RAT	[6] Phospho (ST)|[21] Phospho (Y)	Microtubule-associated protein 1B OS=Rattus norvegicus GN=Map1b PE=1 SV=2	0.93443	0.93443
285	8	12	8	9	3426250	2.97417e+06	2.31799e+06	2.24872e+06	1.91372e+06	2.27917e+06	688615	853640	2550000	2110000	2.42416e+06	1.923e+06	0.122089	0.626664	0.732994	0.538253	3.7613e-06	GIT1_RAT	[13] Phospho (ST)|[16] Phospho (ST)	ARF GTPase-activating protein GIT1 OS=Rattus norvegicus GN=Git1 PE=1 SV=1	0.93443	0.93443
1391	8	12	8	9	554125	748667	644858	898265	114974	300288	196602	283695	518000	690000	639761	890692	0.191901	0.0105113	0.722052	0.264722	0.0186943	NP1L4_RAT	[14] Phospho (ST)	Nucleosome assembly protein 1-like 4 OS=Rattus norvegicus GN=Nap1l4 PE=2 SV=1	0.93443	0.93443
523	8	12	8	9	1535000	1.82467e+06	1.84638e+06	2.50776e+06	517439	1.25062e+06	1.00007e+06	2.02652e+06	1420000	1345000	1.58805e+06	1.66329e+06	0.276584	0.304318	0.679213	0.594574	1.00426e-06	NDRG2_RAT	[3] Phospho (ST)|[5] Phospho (ST)|[24] Carbamidomethyl (C)	Protein NDRG2 OS=Rattus norvegicus GN=Ndrg2 PE=1 SV=1	0.93443	0.93443
641	8	12	8	9	1433625	1.48967e+06	1.23375e+06	1.60843e+06	403665	868417	734269	2.0252e+06	1470000	1295000	1.1041e+06	816161	0.928667	0.60459	0.688287	0.635578	1.16964e-07	NDRG2_RAT	[3] Phospho (ST)|[5] Phospho (ST)|[26] Carbamidomethyl (C)	Protein NDRG2 OS=Rattus norvegicus GN=Ndrg2 PE=1 SV=1	0.93443	0.93443
1340	8	12	8	9	631500	1.13367e+06	1.24289e+06	1.52183e+06	355596	1.04171e+06	527537	978418	465500	638500	1.36497e+06	1.59003e+06	0.101776	0.156656	0.687246	0.117933	0.180723	DYN1_RAT	[26] Phospho (ST)	Dynamin-1 OS=Rattus norvegicus GN=Dnm1 PE=1 SV=2	0.93443	0.93443
1693	8	12	8	9	528750	413667	650498	468657	209989	214104	289550	248721	496500	353500	510078	449850	0.240258	0.0753453	0.678721	0.899632	0.00743143	ADDA_RAT	[11] Phospho (ST)|[14] Phospho (ST)|[15] Phospho (ST)	Alpha-adducin OS=Rattus norvegicus GN=Add1 PE=1 SV=2	0.93443	0.93443
191	8	12	8	9	3345000	2.99117e+06	3.31802e+06	2.54831e+06	2.17595e+06	1.33005e+06	1.81163e+06	1.84824e+06	3135000	2630000	3.21942e+06	3.18167e+06	0.705359	0.357026	0.726143	0.140317	0.102397	RTN4_RAT	[6] Phospho (ST)|[8] Phospho (ST)	Reticulon-4 OS=Rattus norvegicus GN=Rtn4 PE=1 SV=1	0.93443	0.93443
910	8	12	8	9	822875	1.03933e+06	873459	1.20741e+06	255541	598530	240655	394885	715500	812500	919416	1.21075e+06	0.494835	0.0653739	0.6833	0.372215	0.00999342	S2546_RAT	[3] Phospho (ST)	Solute carrier family 25 member 46 OS=Rattus norvegicus GN=Slc25a46 PE=2 SV=2	0.93443	0.93443
1561	8	12	8	9	374000	426833	380194	386307	189352	154359	140242	299444	364500	410000	393444	265253	0.742324	0.650903	0.732888	0.4634	0.0348863	TAU_RAT	[11] Phospho (ST)|[19] Phospho (ST)	Microtubule-associated protein tau OS=Rattus norvegicus GN=Mapt PE=1 SV=3	0.93443	0.93443
862	8	12	8	9	900250	667333	876783	737007	380768	352278	411468	467553	900000	521000	840484	715302	0.751422	0.165665	0.729934	0.832614	0.123307	MAP1B_RAT	[11] Phospho (ST)|[12] Phospho (ST)	Microtubule-associated protein 1B OS=Rattus norvegicus GN=Map1b PE=1 SV=2	0.93443	0.93443
502	8	12	8	9	3535000	3487500	1.42574e+06	1.00131e+06	1.98273e+06	2.38899e+06	303789	428488	2890000	3450000	1.53987e+06	890496	0.00020347	0.689775	0.737607	0.0275543	3.93938e-05	E41L1_RAT	[1] Phospho (ST)|[10] Phospho (ST)|[12] Phospho (ST)	Band 4.1-like protein 1 OS=Rattus norvegicus GN=Epb41l1 PE=1 SV=1	0.937372	0.937372
383	8	12	8	9	2146250	2.40083e+06	2.09464e+06	2.67401e+06	1.14188e+06	1.75974e+06	785432	1.65981e+06	1425000	1745000	2.12318e+06	1.62101e+06	0.832058	0.405655	0.739308	0.933118	4.34917e-06	MAP1B_RAT	[16] Phospho (ST)|[18] Phospho (ST)	Microtubule-associated protein 1B OS=Rattus norvegicus GN=Map1b PE=1 SV=2	0.937372	0.937372
276	8	12	8	9	5328750	5412500	3.07114e+06	2.62788e+06	3.3572e+06	3.07946e+06	558304	738474	3975000	4940000	3.03494e+06	2.43516e+06	0.00292181	0.839075	0.743735	0.114783	3.70055e-06	PACN1_RAT	[25] Phospho (ST)|[29] Phospho (Y)	Protein kinase C and casein kinase substrate in neurons protein 1 OS=Rattus norvegicus GN=Pacsin1 PE=1 SV=1	0.940491	0.940491
223	8	12	8	9	608988	546733	646258	651920	487368	252123	270942	210323	602000	656000	583268	702752	0.457305	0.77191	0.746749	0.00658991	0.287047	DPYL2_RAT	[7] Phospho (ST)|[11] Phospho (ST)	Dihydropyrimidinase-related protein 2 OS=Rattus norvegicus GN=Dpysl2 PE=1 SV=1	0.94181	0.94181
1951	8	12	8	9	74252.5	103142	252199	314469	63177.3	55238.4	222632	219756	55950	107500	191492	383277	0.000623341	0.394575	0.749001	0.0109279	0.31789	NFH_RAT	[1] Phospho (ST)|[7] Phospho (ST)	Neurofilament heavy polypeptide OS=Rattus norvegicus GN=Nefh PE=1 SV=4	0.942164	0.942164
187	8	12	8	9	2381250	2.32583e+06	2.29857e+06	2.4927e+06	809417	1.49022e+06	358105	1.4023e+06	1995000	1840000	2.30757e+06	1.87247e+06	0.891476	0.875943	0.752281	0.490557	2.24182e-05	DYN1_RAT	[5] Phospho (ST)|[11] Phospho (ST)	Dynamin-1 OS=Rattus norvegicus GN=Dnm1 PE=1 SV=2	0.943807	0.943807
541	8	12	8	9	551625	692917	969822	1.16499e+06	210424	202435	218597	379523	440500	663500	969280	1.08941e+06	1.48723e-05	0.0637626	0.758762	0.289462	0.126325	MAP2_RAT	[5] Phospho (ST)	Microtubule-associated protein 2 OS=Rattus norvegicus GN=Map2 PE=1 SV=3	0.945999	0.945999
55	8	12	8	9	6231250	7.21167e+06	1.01307e+07	1.15982e+07	1.4946e+06	2.93228e+06	2.04601e+06	2.64422e+06	5885000	6330000	9.60226e+06	1.08778e+07	1.40633e-05	0.144961	0.765903	0.482532	0.0967755	RTN1_RAT	[18] Phospho (ST)	Reticulon-1 OS=Rattus norvegicus GN=Rtn1 PE=2 SV=1	0.945999	0.945999
1477	8	12	8	9	184750	155083	293458	291897	76656.5	85764.6	188182	187165	151500	129000	216081	214008	0.0104795	0.726204	0.765794	0.904687	5.6066e-07	PSA3_RAT	[9] Phospho (ST)|[14] Oxidation (M)	Proteasome subunit alpha type-3 OS=Rattus norvegicus GN=Psma3 PE=1 SV=3	0.945999	0.945999
2538	8	12	8	9	508875	396917	291201	226156	331016	231059	135680	160300	432000	357000	242195	159950	0.0184931	0.240424	0.757699	0.158609	0.0060424	PACN1_RAT	[17] Phospho (ST)|[24] Phospho (ST)|[28] Phospho (Y)	Protein kinase C and casein kinase substrate in neurons protein 1 OS=Rattus norvegicus GN=Pacsin1 PE=1 SV=1	0.945999	0.945999
197	8	12	8	9	3626250	3.53083e+06	2.82599e+06	2.4639e+06	1.56718e+06	1.70881e+06	517927	864229	3060000	2815000	2.73474e+06	2.14646e+06	0.0387408	0.618026	0.763093	0.571287	1.14322e-05	PACN1_RAT	[26] Phospho (ST)|[27] Phospho (ST)	Protein kinase C and casein kinase substrate in neurons protein 1 OS=Rattus norvegicus GN=Pacsin1 PE=1 SV=1	0.945999	0.945999
1819	8	12	8	9	536375	1.15258e+06	776658	1.64694e+06	225922	896575	885947	2.18423e+06	453500	906000	505961	943674	0.433155	0.0900551	0.765207	0.321259	1.09977e-07	ODPA_RAT	[5] Phospho (ST)	Pyruvate dehydrogenase E1 component subunit alpha, somatic form, mitochondrial OS=Rattus norvegicus GN=Pdha1 PE=1 SV=2	0.945999	0.945999
1950	8	12	8	9	81862.5	95350	159934	160643	64969.7	33710	76790.5	87038	59650	87400	138403	124436	0.00280678	0.735084	0.773444	0.709266	5.25839e-05	APBA1_RAT	[3] Phospho (ST)	Amyloid beta A4 precursor protein-binding family A member 1 OS=Rattus norvegicus GN=Apba1 PE=1 SV=1	0.947965	0.947965
488	8	12	8	9	6751250	6.66833e+06	4.07799e+06	3.31144e+06	4.39535e+06	4.52065e+06	1.67464e+06	1.69664e+06	4715000	5515000	3.89567e+06	3.00268e+06	0.012909	0.730724	0.770936	0.459577	4.58799e-05	DPYL2_RAT	[8] Carbamidomethyl (C)|[13] Phospho (ST)|[16] Phospho (ST)|[18] Phospho (ST)|[21] Phospho (ST)|[22] Phospho (ST)|[25] Phospho (ST)	Dihydropyrimidinase-related protein 2 OS=Rattus norvegicus GN=Dpysl2 PE=1 SV=1	0.947965	0.947965
1189	8	12	8	9	318375	362967	459561	554392	127764	230210	332560	301510	303000	289500	329806	485198	0.0617935	0.433144	0.772152	0.686748	0.000343848	SGTA_RAT	[5] Phospho (ST)	Small glutamine-rich tetratricopeptide repeat-containing protein alpha OS=Rattus norvegicus GN=Sgta PE=1 SV=1	0.947965	0.947965
294	8	12	8	9	588875	1062000	964667	1.32717e+06	305405	829454	507224	353406	435000	811500	880512	1.29126e+06	0.14603	0.0356045	0.775801	0.00205098	0.257722	NFH_RAT	[1] Phospho (ST)|[7] Phospho (ST)	Neurofilament heavy polypeptide OS=Rattus norvegicus GN=Nefh PE=1 SV=4	0.948421	0.948421
1314	8	12	8	9	778375	739333	730719	770218	325382	528342	395312	313017	631500	508000	675619	637666	0.980812	0.987241	0.778389	0.95308	1.1908e-05	MAP1B_RAT	[8] Phospho (ST)|[11] Phospho (ST)|[25] Carbamidomethyl (C)	Microtubule-associated protein 1B OS=Rattus norvegicus GN=Map1b PE=1 SV=2	0.949158	0.949158
894	8	12	8	9	647000	1.00667e+06	949252	1.40959e+06	134590	631196	292692	748452	615500	837500	1.03089e+06	1.37888e+06	0.072325	0.0299627	0.781138	0.0110714	0.0918455	SYN1_RAT	[3] Phospho (ST)	Synapsin-1 OS=Rattus norvegicus GN=Syn1 PE=1 SV=3	0.949553	0.949553
111	8	12	8	9	10705000	9.06083e+06	9.22732e+06	8.79405e+06	6.35388e+06	6.89129e+06	8.05172e+06	4.3173e+06	7645000	6065000	6.5283e+06	6.51469e+06	0.740189	0.623584	0.782686	0.934858	1.3661e-06	SV2A_RAT	[13] Phospho (ST)|[14] Phospho (ST)	Synaptic vesicle glycoprotein 2A OS=Rattus norvegicus GN=Sv2a PE=1 SV=2	0.949553	0.949553
181	8	12	8	9	6832500	6.28167e+06	2.95907e+06	1.89632e+06	3.46424e+06	4.41326e+06	941138	682902	6085000	4325000	2.84299e+06	1.77855e+06	0.000273726	0.442208	0.803163	0.0269116	0.00455811	TAU_RAT	[11] Phospho (ST)|[15] Phospho (ST)|[18] Phospho (ST)|[19] Phospho (ST)	Microtubule-associated protein tau OS=Rattus norvegicus GN=Mapt PE=1 SV=3	0.950312	0.950312
84	8	12	8	9	25625000	2.04858e+07	1.07921e+07	8.14968e+06	2.04033e+07	1.81385e+07	2.65376e+06	1.93516e+06	15950000	16050000	9.76701e+06	8.24952e+06	0.00814921	0.405425	0.792983	0.166642	3.89271e-07	AMPH_RAT	[4] Phospho (ST)|[6] Phospho (ST)|[12] Phospho (ST)|[16] Phospho (ST)|[18] Phospho (ST)	Amphiphysin OS=Rattus norvegicus GN=Amph PE=1 SV=1	0.950312	0.950312
70	8	12	8	9	9292500	7.96833e+06	2.83737e+06	2.48471e+06	8.50371e+06	6.94738e+06	1.43458e+06	1.48316e+06	5450000	6250000	2.54204e+06	1.75391e+06	0.00379969	0.649389	0.79952	0.0336015	0.000182416	MAP1B_RAT	[10] Phospho (ST)|[13] Phospho (ST)|[16] Phospho (ST)|[19] Phospho (ST)	Microtubule-associated protein 1B OS=Rattus norvegicus GN=Map1b PE=1 SV=2	0.950312	0.950312
2779	8	12	8	9	243500	197917	177435	142290	35685.1	78819.1	53500.7	53985.7	237500	169500	153859	127421	0.00703395	0.0512128	0.79725	0.758391	0.000387197	SRCN1_RAT	[18] Phospho (Y)|[26] Phospho (ST)	SRC kinase signaling inhibitor 1 OS=Rattus norvegicus GN=Srcin1 PE=1 SV=1	0.950312	0.950312
423	8	12	8	9	428600	402642	622567	561235	287652	177818	93339.1	221815	360500	381000	586721	539420	0.013081	0.536318	0.797002	0.0610341	0.28251	MARCS_RAT	[8] Phospho (ST)|[13] Phospho (ST)	Myristoylated alanine-rich C-kinase substrate OS=Rattus norvegicus GN=Marcks PE=1 SV=2	0.950312	0.950312
379	8	12	8	9	389550	456333	719126	729808	226717	326121	238545	429969	426500	427000	672038	674466	0.00880575	0.707305	0.795027	0.594692	0.293516	DYN1_RAT	[1] Phospho (ST)|[5] Phospho (ST)	Dynamin-1 OS=Rattus norvegicus GN=Dnm1 PE=1 SV=2	0.950312	0.950312
115	8	12	8	9	858250	835667	1.01005e+06	902711	551699	362252	314146	634907	967000	914000	949007	686616	0.494679	0.696722	0.79123	0.710539	0.00563705	ADDA_RAT	[3] Phospho (ST)|[6] Phospho (ST)	Alpha-adducin OS=Rattus norvegicus GN=Add1 PE=1 SV=2	0.950312	0.950312
32	8	12	8	9	2435000	2.72083e+06	2.83921e+06	2.96495e+06	933641	681502	950612	1.2556e+06	2685000	2615000	2.65361e+06	2.69308e+06	0.349444	0.511998	0.803192	0.717622	0.0136803	MAP1B_RAT	[4] Phospho (ST)|[5] Phospho (ST)	Microtubule-associated protein 1B OS=Rattus norvegicus GN=Map1b PE=1 SV=2	0.950312	0.950312
2483	8	12	8	9	60375	112885	38440.1	111678	58221.6	131800	80847.5	158026	39100	60150	11852.7	33776	0.708978	0.122809	0.794002	0.284019	0.000120179	NFH_RAT	[7] Phospho (ST)|[13] Phospho (ST)	Neurofilament heavy polypeptide OS=Rattus norvegicus GN=Nefh PE=1 SV=4	0.950312	0.950312
651	8	12	8	9	4371250	5.26833e+06	4.53875e+06	4.96921e+06	2.05968e+06	3.36446e+06	1.53714e+06	2.54818e+06	3985000	4245000	4.91253e+06	5.6172e+06	0.868616	0.438097	0.789271	0.232398	0.041793	MAP2_RAT	[18] Phospho (ST)|[19] Oxidation (M)	Microtubule-associated protein 2 OS=Rattus norvegicus GN=Map2 PE=1 SV=3	0.950312	0.950312
2338	8	12	8	9	50750	76575	82596.6	104118	17935.4	41366.7	10042.4	13704.3	45000	61650	82365	102731	0.00331412	0.0110097	0.809477	0.000905089	0.0588487	RTN1_RAT	[4] Phospho (ST)	Reticulon-1 OS=Rattus norvegicus GN=Rtn1 PE=2 SV=1	0.955383	0.955383
1337	8	12	8	9	299125	470417	344749	560307	167899	411167	110526	230962	219000	332500	396822	595717	0.540228	0.0464709	0.813375	0.837191	5.64623e-07	PEA15_RAT	[7] Phospho (ST)	Astrocytic phosphoprotein PEA-15 OS=Rattus norvegicus GN=Pea15 PE=1 SV=1	0.957619	0.957619
1928	8	12	8	9	72291.2	103094	164358	206004	79646.1	68830.8	37184.6	82035.2	33950	73900	154740	194236	0.000211414	0.130928	0.816765	0.678735	0.00694641	MYH9_RAT	[5] Carbamidomethyl (C)|[6] Phospho (ST)	Myosin-9 OS=Rattus norvegicus GN=Myh9 PE=1 SV=3	0.959248	0.959248
1674	8	12	8	9	143162	184783	360433	424367	59059.6	137018	204199	174865	119500	116500	296295	354273	8.0918e-05	0.312098	0.82763	0.351339	0.00411217	MAP1B_RAT	[6] Phospho (ST)	Microtubule-associated protein 1B OS=Rattus norvegicus GN=Map1b PE=1 SV=2	0.960211	0.960211
78	8	12	8	9	10855000	1.10783e+07	6.26354e+06	5.78499e+06	5.20403e+06	6.81718e+06	1.84029e+06	2.04377e+06	8865000	9785000	6.76645e+06	6.30642e+06	0.00346594	0.947553	0.827467	0.333556	2.25338e-06	E41L1_RAT	[10] Phospho (ST)|[12] Phospho (ST)	Band 4.1-like protein 1 OS=Rattus norvegicus GN=Epb41l1 PE=1 SV=1	0.960211	0.960211
2197	8	12	8	9	1318000	1108250	611301	502894	834261	898731	191130	235014	1112500	980000	618427	542175	0.00621253	0.466398	0.819751	0.137771	2.69569e-06	TAU_RAT	[19] Phospho (ST)|[20] Phospho (ST)|[24] Phospho (ST)|[25] Phospho (ST)	Microtubule-associated protein tau OS=Rattus norvegicus GN=Mapt PE=1 SV=3	0.960211	0.960211
638	8	12	8	9	889500	1.13592e+06	829161	1.18119e+06	534472	622298	466597	1.06782e+06	734000	970500	705378	668037	0.926931	0.222706	0.82619	0.652556	3.8705e-05	MAP1B_RAT	[13] Phospho (ST)|[15] Phospho (ST)	Microtubule-associated protein 1B OS=Rattus norvegicus GN=Map1b PE=1 SV=2	0.960211	0.960211
863	8	12	8	9	723625	955333	782863	1.07494e+06	297798	197359	182812	707107	769000	958000	758388	1.08967e+06	0.574538	0.0593084	0.82235	0.00111832	0.0444893	HS90A_RAT	[2] Phospho (ST)|[13] Phospho (ST)	Heat shock protein HSP 90-alpha OS=Rattus norvegicus GN=Hsp90aa1 PE=1 SV=3	0.960211	0.960211
1748	8	12	8	9	287225	325450	50813.2	124359	323390	318015	53194.5	147884	108500	219000	30858.9	62775.5	0.0111834	0.512315	0.832541	0.0434398	0.00149915	CHSP1_RAT	[3] Phospho (ST)|[5] Phospho (ST)|[14] Phospho (ST)	Calcium-regulated heat stable protein 1 OS=Rattus norvegicus GN=Carhsp1 PE=1 SV=1	0.961243	0.961243
965	8	12	8	9	1568750	1362750	988310	877618	663011	970778	313505	246649	1285000	919500	991388	768810	0.0250413	0.471394	0.831248	0.642544	9.33128e-07	AMPH_RAT	[4] Phospho (ST)|[6] Phospho (ST)|[12] Phospho (ST)	Amphiphysin OS=Rattus norvegicus GN=Amph PE=1 SV=1	0.961243	0.961243
72	8	12	8	9	31550000	2.98417e+07	1.40452e+07	9.89626e+06	2.22408e+07	2.43691e+07	5.00141e+06	6.7107e+06	23650000	25100000	1.59585e+07	1.2075e+07	0.00328837	0.634418	0.838881	0.326891	4.64175e-07	KAP2_RAT	[31] Phospho (ST)|[33] Phospho (ST)|[35] Phospho (ST)	cAMP-dependent protein kinase type II-alpha regulatory subunit OS=Rattus norvegicus GN=Prkar2a PE=1 SV=3	0.963906	0.963906
1104	8	12	8	9	194800	240700	222812	292150	97837.4	196803	165094	187497	171000	156050	165862	237469	0.514426	0.324638	0.838382	0.474951	0.00551833	NFH_RAT	[7] Phospho (ST)|[13] Phospho (ST)	Neurofilament heavy polypeptide OS=Rattus norvegicus GN=Nefh PE=1 SV=4	0.963906	0.963906
930	8	12	8	9	449375	513750	1.01689e+06	1.12444e+06	77581.2	203570	616680	350237	426000	522000	820066	1.22671e+06	1.77567e-05	0.477825	0.856042	0.0792427	0.000204257	CLD11_RAT	[9] Phospho (ST)	Claudin-11 OS=Rattus norvegicus GN=Cldn11 PE=1 SV=1	0.968279	0.968279
194	8	12	8	9	299625	531250	746527	1.00706e+06	128466	264567	300310	253000	276000	429500	685946	1.04394e+06	4.87443e-06	0.0054843	0.862235	0.461366	0.0307859	STMN1_RAT	[3] Phospho (ST)	Stathmin OS=Rattus norvegicus GN=Stmn1 PE=1 SV=2	0.968279	0.968279
1626	8	12	8	9	332875	374783	674117	692622	145366	177993	245387	266295	318000	376000	569132	680359	5.05475e-05	0.663982	0.869586	0.799372	0.3218	MAP1B_RAT	[4] Phospho (ST)	Microtubule-associated protein 1B OS=Rattus norvegicus GN=Map1b PE=1 SV=2	0.968279	0.968279
27	8	12	8	9	10218750	16240000	1.97468e+07	2.68216e+07	2.64143e+06	6.45115e+06	1.25134e+07	8.16515e+06	11000000	14350000	1.53821e+07	2.50201e+07	0.000922921	0.0205046	0.845474	0.680042	2.43644e-05	STX1B_RAT	[5] Phospho (ST)	Syntaxin-1B OS=Rattus norvegicus GN=Stx1b PE=1 SV=1	0.968279	0.968279
2360	8	12	8	9	260738	233000	516398	465205	162260	115121	181586	309118	191500	223500	419441	422760	0.000762263	0.565221	0.861711	0.204683	0.0149139	NEUM_RAT	[6] Phospho (ST)	Neuromodulin OS=Rattus norvegicus GN=Gap43 PE=1 SV=1	0.968279	0.968279
876	8	12	8	9	192638	203269	345770	376761	184042	229445	122563	175984	128500	84650	290455	343640	0.0129415	0.749339	0.872099	0.779771	0.000633785	ADDA_RAT	[6] Phospho (ST)	Alpha-adducin OS=Rattus norvegicus GN=Add1 PE=1 SV=2	0.968279	0.968279
669	8	12	8	9	2300000	1.90192e+06	1.45986e+06	980393	897966	913842	590810	514984	2025000	1770000	1.18478e+06	976684	0.00187042	0.0965839	0.874462	0.599506	0.004814	KPCG_RAT	[6] Phospho (ST)|[10] Phospho (ST)|[12] Phospho (ST)|[14] Phospho (ST)	Protein kinase C gamma type OS=Rattus norvegicus GN=Prkcg PE=1 SV=1	0.968279	0.968279
1581	8	12	8	9	411000	548750	678818	787940	94358	277230	280705	353515	382000	452000	643102	714226	0.0109123	0.180231	0.875962	0.265826	0.0198925	GIT1_RAT	[16] Phospho (ST)	ARF GTPase-activating protein GIT1 OS=Rattus norvegicus GN=Git1 PE=1 SV=1	0.968279	0.968279
1237	8	12	8	9	663250	409167	434065	200260	318643	164827	89766.4	154732	585500	359500	446456	232644	0.0038037	0.000650207	0.877123	0.488736	0.000717298	KCC2B_RAT	[6] Phospho (ST)|[8] Phospho (ST)|[9] Phospho (ST)	Calcium/calmodulin-dependent protein kinase type II subunit beta OS=Rattus norvegicus GN=Camk2b PE=1 SV=1	0.968279	0.968279
93	8	12	8	9	3027500	3109000	4.95199e+06	4.66932e+06	1.00645e+06	2.93943e+06	2.32097e+06	4.37463e+06	2825000	1925000	4.32919e+06	3.69369e+06	0.0883618	0.928837	0.855654	0.504464	5.78776e-06	MAP2_RAT	[5] Phospho (ST)|[22] Phospho (Y)	Microtubule-associated protein 2 OS=Rattus norvegicus GN=Map2 PE=1 SV=3	0.968279	0.968279
514	8	12	8	9	1.10219e+06	1.26269e+06	343407	423005	715690	1.10878e+06	298811	140296	1190000	1070000	269399	399166	0.00205171	0.620109	0.870091	0.0676783	7.72842e-05	MAP2_RAT	[3] Phospho (ST)|[6] Phospho (ST)	Microtubule-associated protein 2 OS=Rattus norvegicus GN=Map2 PE=1 SV=3	0.968279	0.968279
2332	8	12	8	9	1020375	1.31633e+06	1.39398e+06	1.76698e+06	407424	676948	422460	726348	916500	1036500	1.39355e+06	1.87615e+06	0.0531496	0.102729	0.847112	0.33835	0.546423	MAP2_RAT	[34] Phospho (ST)	Microtubule-associated protein 2 OS=Rattus norvegicus GN=Map2 PE=1 SV=3	0.968279	0.968279
2825	8	12	8	9	469250	510917	408096	424441	202015	244477	208002	137082	410500	435500	361040	413633	0.261628	0.666092	0.854632	0.830957	0.00341693	MK01_RAT	[13] Phospho (ST)|[15] Phospho (Y)	Mitogen-activated protein kinase 1 OS=Rattus norvegicus GN=Mapk1 PE=1 SV=3	0.968279	0.968279
463	8	12	8	9	1888750	2.57833e+06	2.10387e+06	2.65452e+06	712910	1.61946e+06	559715	1.11564e+06	1805000	1975000	1.94077e+06	2.32719e+06	0.810024	0.115751	0.858763	0.730405	1.11788e-06	RTN4_RAT	[7] Carbamidomethyl (C)|[13] Phospho (ST)	Reticulon-4 OS=Rattus norvegicus GN=Rtn4 PE=1 SV=1	0.968279	0.968279
275	8	12	8	9	1166875	1.26317e+06	1.03396e+06	1.17965e+06	636098	357306	307924	518426	1110000	1250000	991832	991359	0.461705	0.442823	0.873612	0.507659	0.511274	ATLA1_RAT	[5] Phospho (ST)|[6] Phospho (ST)	Atlastin-1 OS=Rattus norvegicus GN=Atl1 PE=1 SV=1	0.968279	0.968279
2741	8	12	8	9	44654.4	71693.2	32880.9	52626	41619.2	83544	61305.4	72302.2	39950	42850	9361.17	21599.3	0.446227	0.310854	0.874948	0.400894	0.000220961	NFH_RAT	[1] Phospho (ST)|[7] Phospho (ST)|[13] Phospho (ST)	Neurofilament heavy polypeptide OS=Rattus norvegicus GN=Nefh PE=1 SV=4	0.968279	0.968279
499	8	12	8	9	1113875	1.21858e+06	1.17048e+06	1.34378e+06	316238	588801	628500	780311	1060000	942500	956522	977709	0.671958	0.502502	0.866384	0.855669	2.5222e-06	NDRG2_RAT	[5] Phospho (ST)|[6] Phospho (ST)|[24] Carbamidomethyl (C)	Protein NDRG2 OS=Rattus norvegicus GN=Ndrg2 PE=1 SV=1	0.968279	0.968279
1465	8	12	8	9	1368875	1.66917e+06	1.20982e+06	1.45774e+06	528479	445471	450499	646412	1381500	1575000	1.39371e+06	1.62826e+06	0.233401	0.120043	0.880704	0.47465	0.682353	TEBP_RAT	[5] Oxidation (M)|[8] Oxidation (M)|[26] Phospho (ST)|[29] Phospho (ST)	Prostaglandin E synthase 3 OS=Rattus norvegicus GN=Ptges3 PE=1 SV=2	0.969992	0.969992
262	8	12	8	9	1452125	1.61642e+06	2.92926e+06	3.23458e+06	481737	1.10716e+06	2.03323e+06	2.15076e+06	1525000	1405000	2.49113e+06	2.49373e+06	0.00538819	0.661443	0.893447	0.460712	4.97433e-06	MAP1B_RAT	[4] Phospho (ST)|[15] Phospho (ST)	Microtubule-associated protein 1B OS=Rattus norvegicus GN=Map1b PE=1 SV=2	0.979958	0.979958
156	8	12	8	9	3251250	4.08667e+06	4.66562e+06	5.63418e+06	522178	1.25804e+06	2.10785e+06	1.73026e+06	3095000	3835000	4.06189e+06	5.12659e+06	0.00694638	0.0813775	0.894978	0.62931	8.58911e-05	SYT1_RAT	[9] Phospho (ST)	Synaptotagmin-1 OS=Rattus norvegicus GN=Syt1 PE=1 SV=3	0.979958	0.979958
933	8	12	8	9	284625	331550	405884	470772	105435	248960	189016	230404	268500	255000	337755	336729	0.0728116	0.430605	0.897953	0.379926	0.00453111	DPYL2_RAT	[8] Carbamidomethyl (C)|[13] Phospho (ST)	Dihydropyrimidinase-related protein 2 OS=Rattus norvegicus GN=Dpysl2 PE=1 SV=1	0.979958	0.979958
266	8	12	8	9	791625	477333	929830	573964	372811	227322	869836	261595	726000	401500	555370	450879	0.381639	0.0415358	0.895924	0.438093	2.62862e-06	ADDB_RAT	[5] Phospho (ST)|[9] Phospho (ST)	Beta-adducin OS=Rattus norvegicus GN=Add2 PE=2 SV=4	0.979958	0.979958
330	8	12	8	9	681125	1018500	1.20445e+06	1.59798e+06	294707	830348	375888	842751	571000	736500	1.13867e+06	1.41697e+06	0.0226878	0.112827	0.90087	0.0265102	0.0115789	SYN2_RAT	[5] Phospho (ST)	Synapsin-2 OS=Rattus norvegicus GN=Syn2 PE=1 SV=1	0.980901	0.980901
1440	8	12	8	9	737000	656167	337187	239446	248451	350360	80574.9	61834.3	675500	590500	345478	243467	1.19006e-05	0.269011	0.915538	0.313732	1.51664e-07	GRM5_RAT	[1] Phospho (ST)|[3] Phospho (ST)	Metabotropic glutamate receptor 5 OS=Rattus norvegicus GN=Grm5 PE=1 SV=2	0.986621	0.986621
268	8	12	8	9	5746250	4907500	2.05533e+06	1.06434e+06	2.75582e+06	3.05608e+06	665452	262585	5620000	4260000	2.19684e+06	1.06813e+06	1.30306e-05	0.222207	0.917916	0.000956387	0.0108536	MAP2_RAT	[11] Phospho (ST)|[13] Phospho (ST)|[15] Phospho (ST)|[16] Phospho (ST)|[19] Phospho (ST)	Microtubule-associated protein 2 OS=Rattus norvegicus GN=Map2 PE=1 SV=3	0.986621	0.986621
2846	8	12	8	9	919875	867250	151930	123709	890888	697099	54168.9	55027.4	524500	938000	140512	152807	0.000382805	0.831126	0.949704	0.00149089	0.00115737	PPR1A_RAT	[12] Phospho (ST)|[15] Phospho (ST)|[16] Phospho (ST)	Protein phosphatase 1 regulatory subunit 1A OS=Rattus norvegicus GN=Ppp1r1a PE=2 SV=1	0.986621	0.986621
47	8	12	8	9	6618750	6.11317e+06	1.07936e+06	841984	7.76376e+06	6.4016e+06	988316	289714	2805000	3130000	920366	875904	0.00348645	0.826389	0.938381	0.0489921	3.61028e-06	MAP2_RAT	[6] Phospho (ST)|[7] Phospho (ST)|[8] Phospho (ST)	Microtubule-associated protein 2 OS=Rattus norvegicus GN=Map2 PE=1 SV=3	0.986621	0.986621
2293	8	12	8	9	67312.5	76608.3	131783	142647	41094.5	43114.6	35375.5	34555.7	63250	60000	127554	139265	1.81603e-05	0.4467	0.952463	0.806191	0.118692	MAP1A_RAT	[3] Phospho (ST)	Microtubule-associated protein 1A OS=Rattus norvegicus GN=Map1a PE=1 SV=1	0.986621	0.986621
21	8	12	8	9	15050000	15052750	1.32863e+06	772158	2.51868e+07	2.3437e+07	1.9585e+06	250203	5690000	5155000	766261	719334	0.023191	0.965416	0.962794	0.139211	1.48621e-08	MAP2_RAT	[3] Phospho (ST)|[6] Phospho (ST)|[7] Phospho (ST)|[8] Phospho (ST)	Microtubule-associated protein 2 OS=Rattus norvegicus GN=Map2 PE=1 SV=3	0.986621	0.986621
396	8	12	8	9	241100	241233	468158	457980	211898	191436	106304	87054	149000	146500	449074	424987	0.000208417	0.930673	0.924122	0.579453	0.00223222	BAIP2_RAT	[3] Phospho (ST)	Brain-specific angiogenesis inhibitor 1-associated protein 2 OS=Rattus norvegicus GN=Baiap2 PE=1 SV=1	0.986621	0.986621
757	8	12	8	9	937375	1.37208e+06	2.04014e+06	2.51875e+06	312428	1.21999e+06	909752	1.07984e+06	929000	1014000	1.93931e+06	1.98853e+06	0.00196723	0.175066	0.947229	0.240743	0.00079082	HS105_RAT	[28] Phospho (ST)	Heat shock protein 105 kDa OS=Rattus norvegicus GN=Hsph1 PE=1 SV=1	0.986621	0.986621
550	8	12	8	9	288000	345017	565457	631862	163868	267455	197531	274137	239500	199500	508775	588952	0.00113405	0.441013	0.952918	0.683975	0.000276478	MARCS_RAT	[13] Phospho (ST)	Myristoylated alanine-rich C-kinase substrate OS=Rattus norvegicus GN=Marcks PE=1 SV=2	0.986621	0.986621
493	8	12	8	9	711875	918833	1.40399e+06	1.65881e+06	301024	572164	610120	964240	664500	736500	1.1391e+06	1.30921e+06	0.00273622	0.302151	0.913756	0.641662	0.000112279	S4A10_RAT	[10] Phospho (ST)	Sodium-driven chloride bicarbonate exchanger OS=Rattus norvegicus GN=Slc4a10 PE=2 SV=1	0.986621	0.986621
673	8	12	8	9	660500	914167	1.42688e+06	1.71697e+06	256209	917030	735472	1.15241e+06	593000	385000	1.23904e+06	1.30928e+06	0.010276	0.348073	0.94943	0.555144	1.81248e-05	BASP1_RAT	[6] Phospho (ST)	Brain acid soluble protein 1 OS=Rattus norvegicus GN=Basp1 PE=1 SV=2	0.986621	0.986621
1145	8	12	8	9	233525	295175	531838	608053	204143	146675	279720	420841	204500	248000	409712	459014	0.00216275	0.459226	0.937123	0.809377	3.16938e-06	CALX_RAT	[11] Phospho (ST)	Calnexin OS=Rattus norvegicus GN=Canx PE=1 SV=1	0.986621	0.986621
1721	8	12	8	9	186550	169792	330392	306484	75024.7	162215	136029	203154	189500	67100	312736	293933	0.00913776	0.698283	0.945109	0.715391	0.000250254	NUMBL_RAT	[26] Phospho (ST)|[27] Phospho (ST)	Numb-like protein OS=Rattus norvegicus GN=Numbl PE=1 SV=1	0.986621	0.986621
546	8	12	8	9	6042500	5.28333e+06	3.65631e+06	2.97877e+06	3.50131e+06	3.44157e+06	1.21057e+06	1.20982e+06	4615000	4545000	3.77761e+06	3.38564e+06	0.0143874	0.425572	0.963916	0.662832	5.40588e-07	MAP2_RAT	[6] Oxidation (M)|[11] Phospho (ST)|[14] Phospho (ST)	Microtubule-associated protein 2 OS=Rattus norvegicus GN=Map2 PE=1 SV=3	0.986621	0.986621
860	8	12	8	9	485625	458083	697229	684984	130285	216573	304589	333730	485000	390000	557838	541476	0.0132814	0.812964	0.929327	0.498891	0.000203029	BIN1_RAT	[1] Phospho (ST)|[9] Phospho (ST)	Myc box-dependent-interacting protein 1 OS=Rattus norvegicus GN=Bin1 PE=1 SV=1	0.986621	0.986621
349	8	12	8	9	847750	1.08892e+06	1.27094e+06	1.53455e+06	360672	765202	551876	887362	967000	836500	1.14249e+06	1.02687e+06	0.075921	0.281892	0.961458	0.478596	0.000421388	SYN1_RAT	[8] Phospho (ST)	Synapsin-1 OS=Rattus norvegicus GN=Syn1 PE=1 SV=3	0.986621	0.986621
[truncated: 23 more rows]
